# Supplementary material for: Ultrasound-activated piezo-hot carriers trigger tandem catalysis coordinating cuproptosis-like bacterial death against implant infections
Source: Nat Commun. 2024 Feb 22;15:1643. doi: 10.1038/s41467-024-45619-y (PMC10884398; doi:10.1038/s41467-024-45619-y)
Supplement: Supplementary file 6 — Source Data [file 41467_2024_45619_MOESM6_ESM.xlsx]

## Sheet: Figure 2
Figure 2c							Figure 2d					Figure 2e					Figure 2g								Figure 2h				Figure 2i
	mBT		pBT		CpBT								mBT		pure BT			H2O2	mBT	pBT	CpBT	CpBT+H2O2 (-)	CpBT+H2O2			before US	after US		fresh										used								Insets for fresh
2θ	Intensity	2θ	Intensity	2θ	Intensity		Electric field	phase	Electric field	Amplitude		Temperature	dielectric constant	Temperature	dielectric constant		Wavelength	Abs.	Abs.	Abs.	Abs.	Abs.	Abs.		Wavelength	Abs.	Abs.		Binding Energy (E)	Intensity	Cu2p	Cu2p Scan A	Cu2p Scan B	Cu2p Scan C	Cu2p Scan D	Cu2p Scan E	Backgnd.	Envelope	Binding Energy (E)	Intensity	Cu2p	Cu2p Scan A	Cu2p Scan B	Cu2p Scan C	Backgnd.	Envelope	Binding Energy (E)	Intensity	CuLM2
20	466.667	20	2	20	3		-0.47619	6.33753	-0.47619	2.89558		19.9	1653.9	20	1396.93		800	0.014	0.005	0.042	0.013	0.026	0.013		800	0	0.0003		968.2	24636.3	24579.6	24564	24563.3	24564	24670.3	24588.3	24563.3	24712.8	950	21945.5	21646.7	21647.5	21646.1	21703.6	21640.4	21722.8	574.98	12080.7	12106.4
20.02	475	20.005	1	20.005	3		0.71429	4.62065	0.71429	-32.4737		21.2	1670.7	21	1393.16		799	0.014	0.005	0.042	0.013	0.026	0.013		799.5	0.0003	0.0006		968.1	24714	24541.3	24525.6	24525	24525.7	24632.6	24550.2	24525	24675.4	949.9	21505	21603.9	21604.5	21603.2	21662.5	21597.3	21682.2	574.88	12211.8	12102.2
20.04	458.333	20.01	2	20.01	2		1.90476	6.11112	1.90476	-16.9515		22.1	1689.07	22	1386.32		798	0.014	0.005	0.042	0.013	0.026	0.013		799	0	0.0003		968	24479.5	24511.8	24496.1	24495.5	24496.1	24603.7	24520.8	24495.5	24646.7	949.8	21351.9	21603.9	21604.5	21603.2	21664.4	21597.2	21684.5	574.78	12090.3	12097.9
20.06	500	20.015	2	20.015	1		3.09524	5.66989	3.09524	-47.1817		23.2	1708.64	23	1376.64		797	0.014	0.005	0.042	0.013	0.027	0.013		798.5	0	0.0002		967.9	24413.5	24473.8	24457.9	24457.3	24458	24566.2	24482.8	24457.3	24609.5	949.7	21587	21593.2	21593.6	21592.4	21655.6	21586.3	21676.1	574.68	12111.9	12094
20.08	600	20.02	3	20.02	3		4.28571	6.70912	4.28571	-31.5894		24.3	1727.5	23.9	1367.81		796	0.014	0.005	0.042	0.013	0.027	0.014		798	0	0.0002		967.8	24464.7	24433.6	24417.7	24417	24417.7	24526.6	24442.6	24417	24570.1	949.6	21789.6	21593.4	21593.7	21592.5	21657.8	21586.2	21678.8	574.58	12074.5	12089.7
20.1	475	20.025	1	20.025	1		5.47619	3.73217	5.47619	-22.3252		25.1	1746.08	25	1357.93		795	0.014	0.005	0.042	0.013	0.027	0.014		797.5	0	0.0002		967.7	24462.8	24421.1	24405.2	24404.5	24405.2	24514.8	24430.3	24404.5	24558.5	949.5	21697.9	21593.3	21593.5	21592.4	21659.8	21585.9	21681.3	574.48	12078.3	12084
20.12	541.667	20.03	2	20.03	2		6.66667	2.28919	6.66667	-22.2706		26.2	1767.07	26	1350.04		794	0.014	0.005	0.042	0.013	0.027	0.014		797	0	0.0002		967.6	24341.5	24407.6	24391.6	24390.9	24391.6	24501.9	24416.9	24390.9	24545.8	949.4	21880.4	21593.1	21593.1	21592.1	21661.8	21585.5	21683.7	574.38	12242.8	12072.6
20.14	508.333	20.035	1	20.035	2		7.85714	2.64269	7.85714	96.1747		27.1	1787.06	27	1343.33		793	0.014	0.005	0.043	0.014	0.027	0.014		796.5	0	0.0002		967.5	24415.2	24376.7	24360.6	24360	24360.7	24471.6	24386	24360	24515.8	949.3	21773	21592.6	21592.4	21591.5	21663.6	21584.7	21686.1	574.28	12290	12057
20.16	508.333	20.04	2	20.04	6		9.04762	2.95499	9.04762	125.931		28.1	1807.38	28	1335.52		792	0.014	0.005	0.043	0.014	0.027	0.014		796	0	0.0002		967.4	24450.7	24356.7	24340.5	24339.8	24340.5	24452.2	24366.1	24339.8	24496.6	949.2	22104.2	21591.9	21591.6	21590.8	21665.4	21583.8	21688.3	574.18	12227.2	12039.5
20.18	483.333	20.045	2	20.045	4		10.2381	4.3294	10.2381	108.004		29.1	1827.1	29	1325.91		791	0.014	0.006	0.043	0.014	0.027	0.014		795.5	0	0.0002		967.3	24249.9	24356.3	24340.1	24339.4	24340.1	24452.4	24365.8	24339.4	24497	949.1	22174.7	21591.3	21590.8	21590.1	21667.3	21582.9	21690.8	574.08	12082.8	12025.1
20.2	441.667	20.05	0	20.05	3		11.4286	4.95606	11.4286	108.42		30	1844.56	30	1313.36		790	0.014	0.006	0.043	0.014	0.028	0.014		795	0	0.0002		967.2	24241.9	24352.4	24336.1	24335.5	24336.1	24449.2	24362	24335.5	24494	949	21580.4	21590.7	21590	21589.4	21669.4	21582	21693.4	573.98	11867.8	12014.9
20.22	433.333	20.055	1	20.055	4		12.619	6.54074	12.619	131.34		31	1862.9	30.9	1300.51		789	0.014	0.006	0.043	0.014	0.028	0.014		794.5	0	0.0003		967.1	24404.8	24350.3	24333.9	24333.2	24333.9	24447.7	24359.9	24333.2	24492.7	948.9	21888.5	21590	21589.2	21588.7	21671.6	21581.1	21696.2	573.88	12007	12009.6
20.24	525	20.06	3	20.06	4		13.8095	8.22775	13.8095	121.062		32.1	1883.32	32	1286.49		788	0.015	0.006	0.043	0.014	0.028	0.014		794	0	0.0003		967	24357.1	24344.3	24327.9	24327.2	24327.9	24442.3	24354	24327.2	24487.7	948.8	21799.5	21589.6	21588.6	21588.2	21674.2	21580.4	21699.4	573.78	12042.7	12009.6
20.26	525	20.065	4	20.065	5		15	9.20651	15	124.707		33	1904.04	33	1269.6		787	0.015	0.006	0.043	0.014	0.028	0.014		793.5	0	0.0003		966.9	24511.6	24336.8	24320.3	24319.6	24320.3	24435.5	24346.6	24319.6	24481	948.7	21693.9	21589.4	21588.2	21587.9	21677.2	21579.9	21703	573.68	11987.3	12009.9
20.28	500	20.07	3	20.07	3		13.8095	9.78813	13.8095	126.654		34	1930.67	34	1254.7		786	0.015	0.006	0.043	0.014	0.028	0.014		793	0	0.0002		966.8	24249.8	24322.1	24305.4	24304.8	24305.5	24421.3	24331.9	24304.8	24467.1	948.6	21776.9	21589	21587.7	21587.4	21680.2	21579.3	21706.6	573.58	12066.1	12008.7
20.3	500	20.075	3	20.075	0		12.619	10.4781	12.619	126.905		35.1	1960.62	35	1240.13		785	0.015	0.006	0.043	0.014	0.028	0.014		792.5	0	0.0002		966.7	24350.7	24305.2	24288.5	24287.8	24288.5	24405.1	24315.1	24287.8	24451.1	948.5	21882.6	21588.8	21587.3	21587.2	21683.5	21578.7	21710.6	573.48	11928.5	12008.8
20.32	533.333	20.08	1	20.08	2		11.4286	9.93979	11.4286	125.755		36.3	1994.91	36	1226.96		784	0.015	0.006	0.043	0.014	0.028	0.014		792	0	0.0002		966.6	24382.1	24298.4	24281.6	24280.9	24281.6	24398.9	24308.4	24280.9	24445.2	948.4	21615.2	21588.7	21586.9	21586.9	21687.1	21578.2	21714.8	573.38	11931.1	12008.8
20.34	658.333	20.085	3	20.085	0		10.2381	10.3824	10.2381	127.634		37.2	2026.07	37	1214.68		783	0.015	0.006	0.043	0.014	0.029	0.015		791.5	0	0.0002		966.5	24079.5	24297.8	24280.9	24280.2	24280.9	24399	24307.9	24280.2	24445.5	948.3	21751.1	21588.4	21586.4	21586.6	21690.8	21577.6	21719.2	573.28	12075	12008.7
20.36	658.333	20.09	0	20.09	1		9.04762	8.71883	9.04762	130.612		38.2	2069.65	38	1206.07		782	0.015	0.006	0.043	0.014	0.029	0.015		791	0	0.0002		966.4	24342.5	24282.9	24266	24265.3	24266	24384.8	24293.1	24265.3	24431.5	948.2	21906.8	21588.1	21585.9	21586.2	21694.7	21577	21723.8	573.18	12048.1	12008.6
20.38	516.667	20.095	0	20.095	0		7.85714	10.1473	7.85714	133.627		39.1	2126.35	39	1195.66		781	0.015	0.006	0.043	0.014	0.029	0.015		790.5	0	0.0002		966.3	24503.5	24264.5	24247.5	24246.8	24247.5	24367.1	24274.8	24246.8	24414.1	948.1	21831.3	21587.9	21585.4	21585.9	21698.9	21576.4	21728.8	573.08	12084.3	12008
20.4	541.667	20.1	1	20.1	3		6.66667	9.20931	6.66667	131.188		40.2	2213.39	40	1186.02		780	0.015	0.006	0.043	0.014	0.029	0.015		790	0	0.0002		966.2	24341.2	24251.1	24234	24233.3	24234	24354.3	24261.4	24233.3	24401.5	948	21731.6	21587.7	21585	21585.6	21703.5	21575.9	21734.1	572.98	12114.9	12006.9
20.42	508.333	20.105	2	20.105	3		5.47619	8.49911	5.47619	134.307		41.3	2383.21	41	1177.84		779	0.015	0.006	0.044	0.015	0.029	0.015		789.5	-0.0002	0		966.1	24204.2	24235.9	24218.7	24218	24218.7	24339.7	24246.3	24218	24387.3	947.9	21624.2	21587.4	21584.5	21585.3	21708.3	21575.3	21739.7	572.88	12142.2	12005.4
20.44	591.667	20.11	3	20.11	2		4.28571	8.05969	4.28571	126.789		42.1	2620.25	42	1167.17		778	0.015	0.006	0.044	0.015	0.029	0.015		789	0	0.0003		966	24048.2	24229.3	24212.1	24211.4	24212.1	24333.8	24239.8	24211.4	24381.6	947.8	21819.2	21587.3	21584.1	21585.1	21713.5	21574.8	21745.8	572.78	12246.5	12003.6
20.46	625	20.115	0	20.115	2		3.09524	7.37085	3.09524	131.66		43.1	2926.58	43.1	1156.32		777	0.015	0.006	0.044	0.015	0.03	0.015		788.5	0	0.0003		965.9	24113	24228.9	24211.6	24210.8	24211.5	24334.1	24239.5	24210.8	24382.1	947.7	21712.2	21587.2	21583.7	21584.9	21719.1	21574.3	21752.2	572.68	12217.7	12001.6
20.48	483.333	20.12	0	20.12	3		1.90476	6.98046	1.90476	127.413		44.1	3186.02	44	1146.75		776	0.015	0.006	0.044	0.015	0.03	0.015		788	0	0.0003		965.8	24350.3	24224.3	24206.9	24206.2	24206.9	24330.2	24235	24206.2	24378.5	947.6	21840.6	21586.9	21583.2	21584.6	21724.9	21573.6	21758.9	572.58	12134.5	11999.3
20.5	516.667	20.125	3	20.125	2		0.71429	7.9646	0.71429	127.471		45.1	3388.95	44.9	1136.65		775	0.016	0.006	0.044	0.015	0.03	0.015		787.5	0	0.0002		965.7	24422.6	24217.4	24200	24199.2	24199.9	24324	24228.2	24199.2	24372.6	947.5	22041.8	21586.5	21582.5	21584.2	21731	21572.8	21765.9	572.48	12232.7	11996.5
20.52	450	20.13	1	20.13	0		-0.47619	8.52013	-0.47619	128.316		46	3513.08	45.9	1126.75		774	0.016	0.006	0.044	0.015	0.03	0.015		787	0	0.0003		965.6	24226.6	24203.1	24185.6	24184.9	24185.5	24310.4	24214	24184.9	24359.2	947.4	21900.4	21586.2	21581.9	21583.8	21737.6	21572	21773.4	572.38	12353.5	11993.5
20.54	500	20.135	1	20.135	2		-1.66667	8.39151	-1.66667	133.949		47.1	3581.95	47	1117.81		773	0.016	0.006	0.044	0.015	0.03	0.015		786.5	0	0.0003		965.5	24174.7	24181.3	24163.6	24162.9	24163.6	24289.2	24192.2	24162.9	24338.3	947.3	21715.6	21585.8	21581.2	21583.3	21744.5	21571.2	21781.4	572.28	12366.6	11990.2
20.56	500	20.14	2	20.14	1		-2.85714	8.56448	-2.85714	137.968		48.1	3622.55	48	1110.14		772	0.016	0.007	0.044	0.015	0.03	0.015		786	0	0.0003		965.4	24212.1	24166.8	24149.1	24148.3	24149	24275.4	24177.8	24148.3	24324.7	947.2	21918.7	21585.4	21580.5	21582.9	21752.1	21570.3	21789.9	572.18	12297	11986.6
20.58	600	20.145	1	20.145	3		-4.04762	8.51038	-4.04762	132.771		49.2	3652.11	49	1103.45		771	0.016	0.007	0.044	0.015	0.031	0.015		785.5	0.0002	0.0003		965.3	24089.6	24164.5	24146.7	24145.9	24146.6	24273.8	24175.6	24145.9	24323.4	947.1	21782.8	21585	21579.8	21582.5	21760.1	21569.5	21799	572.08	12320.3	11982.8
20.6	458.333	20.15	0	20.15	0		-5.23809	6.79512	-5.23809	131.495		50.4	3676.39	50	1098.36		770	0.016	0.007	0.044	0.015	0.031	0.016		785	0.0002	0.0003		965.2	24089.9	24163.6	24145.7	24145	24145.7	24273.6	24174.8	24145	24323.5	947	22063.1	21584.7	21579	21582.1	21768.8	21568.6	21808.8	571.98	12290.4	11978.9
20.62	541.667	20.155	3	20.155	2		-6.42857	5.40972	-6.42857	115.686		51.2	3693.33	51	1093.19		769	0.016	0.007	0.044	0.016	0.031	0.016		784.5	0.0002	0.0003		965.1	24163.4	24161.7	24143.7	24143	24143.7	24272.4	24173	24143	24322.6	946.9	21899	21584.3	21578.3	21581.7	21778.2	21567.7	21819.3	571.88	12412.4	11975
20.64	483.333	20.16	2	20.16	3		-7.61905	3.69502	-7.61905	122.144		52.3	3707.31	52	1086.94		768	0.016	0.007	0.044	0.016	0.031	0.016		784	0	0.0003		965	24302.3	24158.9	24140.8	24140.1	24140.8	24270.3	24170.3	24140.1	24320.7	946.8	21701.6	21584.2	21577.8	21581.6	21788.5	21567.1	21830.8	571.78	12335.7	11971
20.66	583.333	20.165	4	20.165	3		-8.80952	2.33223	-8.80952	86.4903		53.2	3717.04	53	1082.28		767	0.016	0.007	0.044	0.016	0.031	0.016		783.5	0	0.0003		964.9	24311.3	24153.9	24135.8	24135	24135.7	24266.1	24165.4	24135	24316.7	946.7	21563.8	21584.3	21577.5	21581.7	21799.8	21566.6	21843.3	571.68	12404.8	11966.6
20.68	458.333	20.17	1	20.17	1		-10	2.81188	-10	-6.25214		54.2	3724.69	54	1076.55		766	0.016	0.007	0.045	0.016	0.032	0.016		783	0	0.0003		964.8	24364	24146	24127.8	24127	24127.7	24258.9	24157.6	24127	24309.9	946.6	21342.4	21584.5	21577.4	21582	21812.1	21566.4	21856.9	571.58	12440.5	11961.9
20.7	591.667	20.175	2	20.175	2		-11.1905	4.40257	-11.1905	-49.9914		55.2	3730.49	55	1070.5		765	0.017	0.007	0.045	0.016	0.032	0.016		782.5	0	0.0003		964.7	24451.9	24135.7	24117.4	24116.6	24117.3	24249.3	24147.3	24116.6	24300.5	946.5	21677	21584.8	21577.3	21582.3	21825.4	21566.1	21871.5	571.48	12464.5	11957.2
20.72	450	20.18	0	20.18	5		-12.381	5.66379	-12.381	-62.4265		56.2	3735.73	56	1063.95		764	0.017	0.007	0.045	0.016	0.032	0.016		782	0	0.0003		964.6	24455.2	24122.9	24104.5	24103.7	24104.4	24237.2	24134.6	24103.7	24288.7	946.4	21911	21585.1	21577.1	21582.6	21839.5	21565.7	21887.1	571.38	12426	11952.4
20.74	541.667	20.185	3	20.185	4		-13.5714	6.74087	-13.5714	-49.3321		57.1	3740.83	57	1057.47		763	0.017	0.007	0.045	0.016	0.032	0.016		781.5	0	0.0003		964.5	24580.8	24108.2	24089.8	24089	24089.7	24223.4	24120.1	24089	24275.1	946.3	21865.4	21585.3	21576.9	21582.9	21854.7	21565.4	21903.8	571.28	12436.7	11947.3
20.76	441.667	20.19	1	20.19	2		-14.7619	8.63445	-14.7619	-49.5203		58.1	3747.16	58.1	1053.18		762	0.017	0.007	0.045	0.016	0.033	0.016		781	0	0.0002		964.4	24497	24092.5	24074	24073.2	24073.9	24208.4	24104.4	24073.2	24260.4	946.2	21628.2	21585.3	21576.4	21583	21870.9	21564.7	21921.4	571.18	12527.4	11942.1
20.78	441.667	20.195	3	20.195	0		-14.0476	9.02676	-14.0476	-53.4708		59	3754.45	58.9	1048.73		761	0.017	0.007	0.045	0.016	0.033	0.016		780.5	0	0.0003		964.3	24442.3	24077.8	24059.1	24058.4	24059	24194.4	24089.8	24058.4	24246.7	946.1	21907.6	21585.1	21575.8	21582.9	21888.1	21563.9	21940.3	571.08	12483.3	11937.1
20.8	575	20.2	0	20.2	2		-12.8571	9.89623	-12.8571	-51.5895		60	3761.79	60	1045.45		760	0.017	0.008	0.046	0.017	0.033	0.017		780	0	0.0003		964.2	24232.8	24063.8	24045.1	24044.3	24045	24181.1	24075.9	24044.3	24233.7	946	21949.2	21584.8	21575	21582.8	21906.6	21562.9	21960.4	570.98	12436.7	11932.1
20.82	608.333	20.205	3	20.205	2		-11.6667	9.1912	-11.6667	-47.5166		61.1	3766.61	61	1043.24		759	0.017	0.008	0.046	0.017	0.033	0.017		779.5	0.0001	0.0003		964.1	24276.9	24050.2	24031.4	24030.6	24031.3	24168.3	24062.5	24030.6	24221.2	945.9	22170	21584.5	21574.2	21582.7	21926.4	21561.9	21982	570.88	12490.6	11927.4
20.84	483.333	20.21	2	20.21	1		-10.4762	10.8841	-10.4762	-47.0987		62.3	3773.23	62	1042.1		758	0.018	0.008	0.046	0.017	0.033	0.017		779	0.0002	0.0003		964	24445.3	24035	24016.1	24015.3	24016	24153.9	24047.3	24015.3	24207	945.8	21971.1	21584.1	21573.2	21582.5	21947.7	21560.8	22005.1	570.78	12344.4	11923
20.86	441.667	20.215	1	20.215	4		-9.28571	9.18321	-9.28571	-52.3162		63.3	3780.96	63	1040.6		757	0.018	0.008	0.046	0.017	0.034	0.017		778.5	0	0.0003		963.9	24662.5	24018.9	23999.9	23999.1	23999.8	24138.5	24031.3	23999.1	24192	945.7	21899.1	21583.6	21572.2	21582.3	21970.6	21559.6	22030	570.68	12437	11919.1
20.88	658.333	20.22	1	20.22	1		-8.09524	7.47717	-8.09524	-49.4168		64.4	3790.3	64	1037.44		756	0.018	0.008	0.046	0.017	0.034	0.017		778	0.0001	0.0003		963.8	24480.4	24001.6	23982.5	23981.7	23982.4	24122	24014.1	23981.7	24175.7	945.6	22011.2	21582.9	21571	21581.9	21995	21558.1	22056.4	570.58	12344.7	11915.9
20.9	425	20.225	1	20.225	3		-6.90476	7.02556	-6.90476	-47.24		65.2	3801.16	64.9	1033.93		755	0.018	0.008	0.046	0.017	0.034	0.017		777.5	0.0001	0.0003		963.7	24324.1	23982.4	23963.2	23962.4	23963.1	24103.5	23995	23962.4	24157.6	945.5	22421.7	21582.1	21569.6	21581.5	22021.1	21556.6	22084.6	570.48	12239.5	11913.3
20.92	475	20.23	1	20.23	1		-5.71429	7.10216	-5.71429	-56.334		66.3	3815.52	66	1029.16		754	0.018	0.008	0.046	0.017	0.035	0.017		777	0.0002	0.0003		963.6	24449.9	23962.3	23943	23942.2	23942.9	24084.2	23975	23942.2	24138.5	945.4	22409.1	21581.2	21568.1	21580.9	22048.9	21554.8	22114.6	570.38	12290.8	11910.8
20.94	558.333	20.235	1	20.235	2		-4.52381	6.91694	-4.52381	-47.5685		67.3	3834.21	67	1025.68		753	0.019	0.008	0.047	0.018	0.035	0.017		776.5	0.0001	0.0003		963.5	24477.6	23943	23923.7	23922.9	23923.5	24065.8	23955.8	23922.9	24120.4	945.3	22294.3	21580.2	21566.5	21580.5	22078.6	21553	22146.7	570.28	12453.5	11908.2
20.96	516.667	20.24	2	20.24	7		-3.33333	5.81837	-3.33333	-59.5279		68.1	3855.01	68	1021.32		752	0.019	0.009	0.046	0.018	0.035	0.017		776	0	0.0003		963.4	24442.2	23924.8	23905.4	23904.5	23905.2	24048.3	23937.7	23904.5	24103.2	945.2	22017.2	21579.2	21564.8	21580	22110.1	21551.1	22180.6	570.18	12540.1	11905.3
20.98	566.667	20.245	1	20.245	1		-2.14286	5.51331	-2.14286	-33.8067		69.3	3883.52	68.9	1020.53		751	0.019	0.009	0.047	0.018	0.035	0.018		775.5	0	0.0003		963.3	24252.8	23908.7	23889.2	23888.3	23889	24033	23921.7	23888.3	24088.2	945.1	22234.6	21578.1	21563	21579.5	22143.3	21549.1	22216.5	570.08	12597.6	11902.4
21	408.333	20.25	1	20.25	3		-0.95238	5.86204	-0.95238	-46.8211		70.3	3911.47	70	1021.13		750	0.019	0.009	0.047	0.018	0.036	0.018		775	0	0.0003		963.2	23940.1	23895.3	23875.7	23874.8	23875.5	24020.4	23908.4	23874.8	24075.9	945	22568.7	21577.1	21561.4	21579.3	22178.4	21547.3	22254.4	569.98	12385.8	11899.8
21.02	475	20.255	4	20.255	3		0.2381	7.38071	0.2381	-37.2942		71.2	3939.84	70.9	1021.73		749	0.019	0.009	0.048	0.018	0.036	0.018		774.5	0	0.0003		963.1	24004.3	23883.7	23864	23863.1	23863.8	24009.6	23896.9	23863.1	24065.4	944.9	22133.7	21576.3	21559.8	21579.3	22215.1	21545.5	22294	569.88	12321.6	11898.2
21.04	425	20.26	1	20.26	6		0.71429	--	1.42857	-46.7036		72.1	3971.85	71.9	1021.71		748	0.02	0.009	0.048	0.019	0.037	0.018		774	0	0.0003		963	24158.5	23871.3	23851.5	23850.6	23851.3	23998	23884.6	23850.6	24054.2	944.8	22151.3	21575.4	21558.2	21579.4	22252.9	21543.6	22335	569.78	12177.2	11897.5
21.06	508.333	20.265	2	20.265	3							73	4007.42	73	1023.97		747	0.02	0.009	0.048	0.019	0.037	0.018		773.5	0	0.0003		962.9	24487.7	23857.6	23837.7	23836.9	23837.5	23985.1	23871	23836.9	24041.6	944.7	22119	21574.4	21556.5	21579.5	22291.4	21541.7	22376.9	569.68	12300.4	11898
21.08	583.333	20.27	2	20.27	2							73.9	4044.25	73.9	1024.28		746	0.02	0.01	0.048	0.019	0.037	0.018		773	0.0001	0.0003		962.8	24373	23842.2	23822.2	23821.3	23822	23970.5	23855.7	23821.3	24027.3	944.6	22431.8	21573.5	21554.9	21579.9	22330.2	21539.8	22419.2	569.58	12292.9	11899.3
21.1	550	20.275	1	20.275	0							75	4076.32	75	1020.96		745	0.02	0.01	0.048	0.019	0.037	0.019		772.5	0	0.0003		962.7	24110.6	23824.9	23804.8	23804	23804.7	23954.1	23838.5	23804	24011.2	944.5	22517.8	21572.5	21553	21580.3	22368.3	21537.7	22461.1	569.48	12285.6	11901.5
21.12	508.333	20.28	2	20.28	0							76.2	4107.78	75.9	1017.05		744	0.021	0.01	0.048	0.019	0.038	0.019		772	0.0001	0.0003		962.6	24181.5	23806.2	23786.1	23785.2	23785.9	23936.2	23819.9	23785.2	23993.6	944.4	22452.8	21571.3	21551	21580.8	22404.8	21535.4	22501.7	569.38	12134.8	11904.6
21.14	541.667	20.285	1	20.285	3							77.2	4141.86	77	1015.06		743	0.021	0.01	0.049	0.019	0.038	0.019		771.5	0.0001	0.0003		962.5	24275.1	23787.9	23767.6	23766.7	23767.4	23918.7	23801.6	23766.7	23976.4	944.3	22462.7	21569.9	21548.7	21581.2	22438.5	21532.8	22539.8	569.28	12058.9	11908.7
21.16	566.667	20.29	0	20.29	2							78.3	4179.98	77.9	1016.43		742	0.021	0.01	0.049	0.02	0.039	0.019		771	0	0.0003		962.4	24355.3	23769.4	23749	23748.1	23748.8	23901	23783.2	23748.1	23959	944.2	22750.2	21568.3	21546.2	21581.7	22468.2	21530	22574.2	569.18	12177.4	11913.5
21.18	566.667	20.295	2	20.295	0							79.3	4224.62	78.9	1018.57		741	0.022	0.011	0.05	0.02	0.039	0.019		770.5	0	0.0003		962.3	24305	23750.9	23730.4	23729.5	23730.2	23883.4	23764.9	23729.5	23941.7	944.1	22826.5	21566.7	21543.7	21582.6	22492.6	21527.3	22603.8	569.08	12241.1	11919.6
21.2	550	20.3	2	20.3	2							80.4	4275.01	80	1023.4		740	0.022	0.011	0.05	0.02	0.039	0.019		770	0	0.0003		962.2	24014.7	23734.3	23713.8	23712.9	23713.5	23867.7	23748.4	23712.9	23926.3	944	22402	21565.1	21541.2	21583.7	22510	21524.4	22626.7	568.98	12052.9	11927.2
21.22	608.333	20.305	3	20.305	2												739	0.022	0.011	0.05	0.02	0.04	0.02		769.5	0.0001	0.0003		962.1	23841.4	23719.8	23699.1	23698.2	23698.9	23853.9	23734	23698.2	23912.9	943.9	22654.6	21563.4	21538.5	21585.2	22519.1	21521.4	22641.8	568.88	11870.8	11935.9
21.24	525	20.31	2	20.31	0												738	0.023	0.012	0.05	0.021	0.04	0.02		769	0.0001	0.0003		962	23921.4	23706.3	23685.5	23684.6	23685.3	23841.4	23720.6	23684.6	23900.7	943.8	22760.2	21561.8	21535.9	21587.2	22520.3	21518.5	22649.6	568.78	11918.3	11945.7
21.26	525	20.315	2	20.315	1												737	0.023	0.012	0.051	0.021	0.041	0.02		768.5	0	0.0003		961.9	24131.3	23693.7	23672.8	23671.9	23672.6	23829.6	23708.1	23671.9	23889.2	943.7	22540.5	21560.3	21533.3	21589.9	22516.3	21515.6	22652.9	568.68	12070.1	11956.8
21.28	466.667	20.32	1	20.32	1												736	0.024	0.012	0.051	0.021	0.042	0.02		768	0	0.0003		961.8	24125.6	23680.8	23659.8	23658.9	23659.5	23817.6	23695.3	23658.9	23877.5	943.6	22800.8	21558.7	21530.6	21593.1	22505.3	21512.6	22649.8	568.58	12091.4	11968.8
21.3	650	20.325	0	20.325	2												735	0.024	0.013	0.052	0.022	0.042	0.02		767.5	0	0.0003		961.7	23996.4	23667	23645.9	23644.9	23645.6	23804.6	23681.6	23644.9	23864.9	943.5	22598.7	21557.1	21527.9	21597	22487.1	21509.6	22640.3	568.48	12120.3	11981.4
21.32	508.333	20.33	2	20.33	2												734	0.025	0.013	0.052	0.022	0.042	0.021		767	0	0.0003		961.6	23904.1	23653.1	23631.9	23631	23631.7	23791.6	23667.8	23631	23852.3	943.4	22662.5	21555.6	21525.3	21601.9	22462.4	21506.7	22625.3	568.38	12019.9	11994.4
21.34	533.333	20.335	1	20.335	2												733	0.025	0.013	0.052	0.022	0.043	0.021		766.5	0	0.0003		961.5	23863.1	23641.5	23620.2	23619.3	23620	23780.9	23656.3	23619.3	23841.9	943.3	22605.7	21554.3	21522.8	21608	22432.1	21503.8	22605.8	568.28	12199.9	12008
21.36	491.667	20.34	0	20.34	4												732	0.026	0.014	0.053	0.023	0.044	0.021		766	0	0.0003		961.4	23755.9	23631.4	23610	23609.1	23609.8	23771.7	23646.4	23609.1	23833	943.2	22409.1	21553.1	21520.4	21615.4	22397.3	21501	22583.2	568.18	12307.2	12022.6
21.38	633.333	20.345	1	20.345	3												731	0.026	0.014	0.053	0.023	0.044	0.021		765.5	0	0.0003		961.3	23863	23620.8	23599.3	23598.3	23599	23761.9	23635.8	23598.3	23823.6	943.1	22543.1	21552	21518.1	21624.2	22359.1	21498.3	22558.5	568.08	12139.7	12038.7
21.4	433.333	20.35	1	20.35	1												730	0.027	0.015	0.053	0.023	0.045	0.022		765	0	0.0003		961.2	24028.4	23608.8	23587.2	23586.2	23586.9	23750.9	23624	23586.2	23812.9	943	22510.6	21551	21515.7	21634.8	22318.3	21495.5	22533.1	567.98	11928.3	12055.9
21.42	583.333	20.355	2	20.355	2												729	0.027	0.015	0.054	0.024	0.045	0.022		764.5	0	0.0003		961.1	24030.9	23597.1	23575.3	23574.4	23575	23740	23612.3	23574.4	23802.4	942.9	22666.7	21550.1	21513.5	21647.5	22276.3	21493	22508.6	567.88	12091.7	12074.4
21.44	591.667	20.36	0	20.36	4												728	0.028	0.016	0.055	0.024	0.046	0.022		764	0	0.0003		961	23779.7	23586.6	23564.8	23563.8	23564.5	23730.5	23601.9	23563.8	23793.2	942.8	22276.9	21549.2	21511.2	21662.6	22233.5	21490.3	22485.7	567.78	12171.8	12094.3
21.46	525	20.365	2	20.365	2												727	0.029	0.016	0.055	0.025	0.047	0.022		763.5	0	0.0002		960.9	23526.1	23577.6	23555.7	23554.7	23555.4	23722.4	23593.1	23554.7	23785.5	942.7	22643.2	21548.3	21508.9	21680.4	22190.7	21487.5	22465.8	567.68	12167.5	12115.5
21.48	525	20.37	1	20.37	1												726	0.03	0.017	0.056	0.025	0.048	0.023		763	-0.0001	0.0002		960.8	23604.5	23570.2	23548.2	23547.2	23547.9	23716	23585.8	23547.2	23779.3	942.6	22692.2	21547.5	21506.6	21701.7	22148.8	21484.8	22450.2	567.58	12138	12137.1
21.5	566.667	20.375	0	20.375	3												725	0.031	0.018	0.057	0.026	0.049	0.023		762.5	0	0.0002		960.7	23774.4	23564.6	23542.5	23541.5	23542.1	23711.3	23580.3	23541.5	23775	942.5	22262.7	21547.1	21504.6	21727.1	22108.3	21482.4	22440	567.48	12225.5	12159.2
21.52	600	20.38	2	20.38	2												724	0.032	0.018	0.057	0.026	0.05	0.023		762	0	0.0002		960.6	23744.3	23559.7	23537.4	23536.4	23537.1	23707.3	23575.5	23536.4	23771.4	942.4	22267.1	21546.5	21502.5	21757	22069.1	21479.8	22435.7	567.38	12359.9	12182.1
21.54	641.667	20.385	1	20.385	4												723	0.033	0.019	0.058	0.027	0.051	0.024		761.5	0	0.0002		960.5	23663.8	23552.7	23530.3	23529.3	23530	23701.2	23568.6	23529.3	23765.7	942.3	22527.6	21546.1	21500.5	21792	22031.7	21477.3	22438.4	567.28	12294.5	12205.7
21.56	633.333	20.39	1	20.39	2												722	0.034	0.02	0.059	0.028	0.052	0.024		761	0	0.0002		960.4	23779.5	23544.2	23521.7	23520.6	23521.3	23693.7	23560.2	23520.6	23758.4	942.2	22313.8	21546	21498.7	21832.5	21996.3	21475	22448.5	567.18	12303.4	12229.6
21.58	616.667	20.395	3	20.395	1												721	0.035	0.021	0.059	0.028	0.053	0.024		760.5	0	0.0003		960.3	23788.1	23534	23511.4	23510.3	23511	23684.4	23550.1	23510.3	23749.6	942.1	22436	21545.7	21496.7	21877.9	21962.6	21472.5	22465.4	567.08	12350.3	12254.3
21.6	625	20.4	2	20.4	0												720	0.036	0.022	0.06	0.029	0.054	0.025		760	0	0.0003		960.2	23959	23521.9	23499.2	23498.1	23498.8	23673.3	23538.2	23498.1	23738.8	942	22647.5	21545.3	21494.5	21927	21930.7	21469.8	22488.1	566.98	12276.7	12279.8
21.62	566.667	20.405	2	20.405	3												719	0.038	0.023	0.061	0.03	0.055	0.025		759.5	0	0.0003		960.1	23961	23509.6	23486.8	23485.7	23486.4	23662	23526	23485.7	23727.9	941.9	22558	21545	21492.4	21977.3	21900.6	21467.1	22513.9	566.88	12265.1	12305.8
21.64	558.333	20.41	1	20.41	2												718	0.039	0.024	0.062	0.031	0.056	0.026		759	0	0.0003		960	23640	23497.2	23474.2	23473.1	23473.8	23650.6	23513.6	23473.1	23716.8	941.8	22569.9	21544.7	21490.2	22024.3	21872.2	21464.4	22538.3	566.78	12285.6	12332.3
21.66	625	20.415	1	20.415	2												717	0.041	0.026	0.063	0.032	0.058	0.026		758.5	0	0.0003		959.9	23745.6	23484.1	23461.1	23460	23460.7	23638.5	23500.7	23460	23705.2	941.7	22388	21544.4	21487.9	22062	21845.5	21461.5	22555.2	566.68	12245.7	12359.2
21.68	641.667	20.42	5	20.42	4												716	0.043	0.027	0.064	0.033	0.059	0.027		758	0	0.0003		959.8	23815.3	23473.4	23450.2	23449.2	23449.8	23628.8	23490.1	23449.1	23695.9	941.6	22615	21544.2	21485.7	22084.6	21820.5	21458.7	22558.9	566.58	12213.8	12385.9
21.7	650	20.425	1	20.425	1												715	0.045	0.029	0.066	0.034	0.061	0.027		757.5	-0.0001	0.0003		959.7	23581.7	23465.5	23442.2	23441.1	23441.8	23622	23482.3	23441.1	23689.4	941.5	22574.5	21544.1	21483.5	22090.7	21797	21455.9	22547.6	566.48	12328.9	12411.9
21.72	708.333	20.43	2	20.43	2												714	0.047	0.031	0.067	0.035	0.063	0.028		757	-0.0001	0.0003		959.6	23528.8	23458.5	23435.1	23434	23434.7	23616.1	23475.5	23434	23683.9	941.4	22545.5	21544.1	21481.5	22085.6	21775	21453.2	22526.6	566.38	12435	12436.8
21.74	750	20.435	2	20.435	6												713	0.05	0.033	0.069	0.037	0.065	0.028		756.5	-0.0001	0.0002		959.5	23475.4	23453.1	23429.5	23428.4	23429.1	23611.8	23470.1	23428.4	23680	941.3	22355.2	21544.2	21479.3	22063.6	21754.4	21450.4	22490.3	566.28	12442.2	12460.1
21.76	841.667	20.44	4	20.44	0												712	0.053	0.036	0.07	0.039	0.067	0.029		756	0	0.0003		959.4	23507.8	23448.7	23425	23423.9	23424.6	23608.7	23465.9	23423.9	23677.2	941.2	22525	21544.4	21477.3	22026.6	21735	21447.7	22440.3	566.18	12509.2	12481.6
21.78	583.333	20.445	1	20.445	2												711	0.056	0.038	0.072	0.04	0.07	0.03		755.5	0	0.0003		959.3	23639.3	23443.6	23419.8	23418.7	23419.4	23604.9	23460.9	23418.7	23673.8	941.1	22531.4	21544.8	21475.3	21979.4	21716.9	21445	22381.4	566.08	12494.7	12501.2
21.8	750	20.45	2	20.45	4												710	0.059	0.041	0.074	0.042	0.073	0.031		755	0	0.0002		959.2	23663.8	23437.8	23413.8	23412.7	23413.4	23600.4	23455.1	23412.7	23669.8	941	22381.6	21545.4	21473.5	21927.4	21699.9	21442.5	22318.9	565.98	12443.1	12518.5
21.82	758.333	20.455	0	20.455	0												709	0.063	0.044	0.076	0.044	0.075	0.031		754.5	0	0.0002		959.1	23610	23431	23407	23405.9	23406.6	23595.3	23448.5	23405.9	23665	940.9	22289.2	21546.3	21471.9	21874.8	21684.2	21440.1	22256.9	565.88	12610	12533.5
21.84	691.667	20.46	1	20.46	3												708	0.067	0.047	0.078	0.047	0.078	0.032		754	0	0.0002		959	23569.4	23425	23400.9	23399.8	23400.4	23591	23442.7	23399.7	23661.2	940.8	22009.5	21547.6	21470.6	21824.7	21669.6	21438	22198.5	565.78	12474.8	12546.5
21.86	966.667	20.465	3	20.465	1												707	0.071	0.051	0.081	0.049	0.082	0.033		753.5	0	0.0002		958.9	23379.4	23420.9	23396.6	23395.5	23396.1	23588.8	23438.6	23395.4	23659.4	940.7	21980	21549.2	21469.6	21778.9	21656.2	21436.2	22145.3	565.68	12276.9	12556.5
21.88	833.333	20.47	0	20.47	5												706	0.077	0.055	0.084	0.052	0.085	0.034		753	0	0.0002		958.8	23363.3	23418.4	23393.9	23392.9	23393.5	23588.6	23436.2	23392.8	23659.6	940.6	21928.9	21551.2	21468.8	21737.8	21643.7	21434.6	22097.8	565.58	12600.6	12562.8
21.9	891.667	20.475	2	20.475	4												705	0.082	0.06	0.087	0.055	0.089	0.035		752.5	0	0.0002		958.7	23416.4	23416.9	23392.3	23391.3	23391.8	23589.8	23434.8	23391.1	23661.3	940.5	22058	21553.4	21468.2	21701.5	21632.1	21433.1	22056	565.48	12705.6	12565.5
21.92	866.667	20.48	2	20.48	2												704	0.089	0.065	0.091	0.058	0.094	0.037		752	0	0.0002		958.6	23457.3	23416.8	23392.2	23391.1	23391.7	23593	23434.9	23391	23664.9	940.4	21962.4	21555.7	21467.6	21669.7	21621.1	21431.6	22019.4	565.38	12734.9	12564.3
21.94	1000	20.485	6	20.485	4												703	0.096	0.071	0.095	0.062	0.099	0.038		751.5	0	0.0002		958.5	23339.3	23416.7	23391.8	23390.8	23391.4	23596.6	23434.9	23390.6	23668.9	940.3	22132.8	21557.9	21466.8	21641.6	21610.5	21429.8	21987.4	565.28	12624.5	12558.7
21.96	1016.67	20.49	4	20.49	0												702	0.105	0.078	0.099	0.067	0.105	0.039		751	0	0.0003		958.4	23508.3	23416.2	23391.2	23390.3	23390.7	23600.6	23434.5	23390	23673.4	940.2	22359.1	21560.3	21466	21617.1	21600.4	21428	21959.7	565.18	12625.1	12549.3
21.98	1233.33	20.495	1	20.495	2												701	0.114	0.086	0.105	0.072	0.112	0.041		750.5	0	0.0002		958.3	23573.3	23415.4	23390.3	23389.4	23389.8	23605.3	23433.9	23389.1	23678.6	940.1	21987.5	21562.9	21465.4	21595.7	21590.9	21426.3	21935.8	565.08	12575.9	12537
22	1158.33	20.5	1	20.5	5												700	0.124	0.095	0.11	0.077	0.119	0.043		750	0	0.0002		958.2	23640	23414.6	23389.3	23388.5	23388.8	23610.9	23433.1	23388.1	23684.7	940	21905.1	21565.7	21464.8	21577	21582	21424.7	21915.3	564.98	12392.6	12521.1
22.02	1116.67	20.505	0	20.505	1												699	0.136	0.104	0.116	0.083	0.127	0.045		749.5	0	0.0003		958.1	23537.1	23413.5	23388.1	23387.4	23387.6	23617.7	23432.2	23386.9	23692	939.9	21841	21568.8	21464.5	21560.7	21573.7	21423.3	21897.9	564.88	12467	12501.1
22.04	1275	20.51	1	20.51	1												698	0.148	0.114	0.123	0.09	0.136	0.047		749	0	0.0003		958	23480.9	23412.6	23387.1	23386.4	23386.5	23626.1	23431.4	23385.8	23700.9	939.8	21715.2	21572.5	21464.5	21546.6	21566.2	21422.1	21883.4	564.78	12551.6	12477
22.06	1108.33	20.515	2	20.515	1												697	0.161	0.125	0.13	0.097	0.145	0.049		748.5	0	0.0002		957.9	23391.4	23411.3	23385.7	23385.2	23385.2	23635.9	23430.2	23384.4	23711.4	939.7	21753.2	21576.4	21464.6	21534.1	21559	21421	21871.1	564.68	12600.1	12449
22.08	1200	20.52	1	20.52	3												696	0.175	0.137	0.139	0.105	0.155	0.052		748	0	0.0002		957.8	23807.4	23409.5	23383.7	23383.4	23383.2	23647.3	23428.5	23382.5	23723.3	939.6	21989.5	21580.5	21464.6	21523	21552.1	21419.8	21860.8	564.58	12454.4	12417.2
22.1	1333.33	20.525	2	20.525	0												695	0.192	0.151	0.148	0.114	0.166	0.055		747.5	0	0.0002		957.7	24088.7	23407.2	23381.3	23381.2	23380.7	23660.4	23426.4	23380	23737.1	939.5	22053.5	21584.8	21464.7	21513	21545.5	21418.6	21852.3	564.48	12426.7	12381.7
22.12	1341.67	20.53	3	20.53	3												694	0.211	0.166	0.158	0.124	0.179	0.058		747	0	0.0002		957.6	23885.1	23404.3	23378.3	23378.4	23377.7	23675.6	23423.6	23377	23753	939.4	21876.2	21589.3	21464.8	21503.9	21539.1	21417.2	21845.4	564.38	12496.4	12343.7
22.14	1266.67	20.535	1	20.535	2												693	0.232	0.183	0.169	0.135	0.193	0.062		746.5	0	0.0002		957.5	23901.6	23400.9	23374.7	23375.1	23374.1	23693.1	23420.3	23373.4	23771.2	939.3	21882.3	21594	21464.8	21495.6	21532.8	21415.8	21839.9	564.28	12215	12303.7
22.16	1433.33	20.54	1	20.54	4												692	0.255	0.202	0.181	0.147	0.209	0.065		746	0	0.0003		957.4	23822.3	23397.4	23371.1	23371.9	23370.5	23713.7	23417	23369.8	23792.6	939.2	22036.9	21599.2	21464.8	21488	21526.9	21414.3	21835.9	564.18	12207.6	12261.8
22.18	1341.67	20.545	1	20.545	2												691	0.281	0.224	0.196	0.161	0.226	0.07		745.5	0	0.0003		957.3	23792.3	23394.2	23367.7	23369	23367.1	23737.8	23413.8	23366.4	23817.7	939.1	21912.7	21604.9	21465.1	21481.3	21521.4	21413	21833.5	564.08	12114.6	12218.6
22.2	1250	20.55	3	20.55	3												690	0.31	0.248	0.212	0.176	0.247	0.075		745	0	0.0003		957.2	23938.6	23390.9	23364.3	23366.1	23363.7	23765.5	23410.7	23363	23846.5	939	21748.3	21611.2	21465.5	21475.1	21516	21411.8	21832.5	563.98	12063.5	12174.7
22.22	1058.33	20.555	1	20.555	0												689	0.342	0.275	0.23	0.194	0.269	0.08		744.5	0	0.0003		957.1	23852.3	23387.3	23360.5	23363	23359.9	23796.6	23407.2	23359.2	23878.6	938.9	21862.8	21618.1	21466	21469.4	21511	21410.5	21832.9	563.88	11959.9	12129.9
22.24	1158.33	20.56	3	20.56	3												688	0.378	0.305	0.25	0.213	0.293	0.086		744	0	0.0003		957	24161.7	23383.3	23356.3	23359.6	23355.7	23831	23403.3	23355	23914.3	938.8	21769.9	21625.9	21466.8	21464.5	21506.4	21409.6	21834.9	563.78	12031.5	12084.3
22.26	983.333	20.565	4	20.565	2												687	0.415	0.336	0.27	0.234	0.318	0.092		743.5	0	0.0003		956.9	24136.6	23379.3	23352.2	23356.4	23351.6	23869.2	23399.4	23350.8	23953.9	938.7	21567.2	21634.6	21467.9	21460	21502.1	21408.7	21838.5	563.68	11997.9	12038.3
22.28	983.333	20.57	7	20.57	1												686	0.453	0.367	0.292	0.256	0.344	0.098		743	0	0.0003		956.8	23724.2	23375.6	23348.3	23353.7	23347.7	23911.2	23395.8	23347	23997.6	938.6	21596	21644.4	21469.2	21456.1	21498.2	21408.1	21843.8	563.58	11996.9	11992
22.3	1050	20.575	1	20.575	1												685	0.492	0.399	0.315	0.279	0.37	0.105		742.5	0	0.0003		956.7	23700.6	23371.2	23343.9	23350.5	23343.2	23956.1	23391.6	23342.5	24044.2	938.5	21401.2	21655.3	21470.7	21452.5	21494.4	21407.4	21850.6	563.48	11981.8	11945.3
22.32	966.667	20.58	3	20.58	3												684	0.534	0.433	0.339	0.302	0.399	0.111		742	-0.0001	0.0003		956.6	24325	23366.8	23339.3	23347.5	23338.6	24003.8	23387.3	23337.9	24094	938.4	21859	21667.2	21472.1	21449	21490.7	21406.6	21859.1	563.38	12061.7	11899.1
22.34	741.667	20.585	2	20.585	0												683	0.58	0.471	0.365	0.327	0.43	0.119		741.5	-0.0001	0.0002		956.5	24208.1	23362.3	23334.6	23344.8	23334	24054	23383	23333.2	24146.6	938.3	22003	21680.2	21473.4	21445.5	21486.9	21405.6	21869.2	563.28	11832	11853.8
22.36	925	20.59	1	20.59	1												682	0.628	0.511	0.393	0.355	0.462	0.127		741	-0.0001	0.0002		956.4	24156	23357.1	23329.2	23341.5	23328.5	24105.4	23377.8	23327.8	24200.7	938.2	22006.9	21694.6	21474.6	21442	21483	21404.4	21881.1	563.18	11785.9	11809.5
22.38	791.667	20.595	0	20.595	2												681	0.678	0.552	0.422	0.384	0.496	0.136		740.5	-0.0001	0.0002		956.3	24314.7	23351	23323	23337.9	23322.3	24157.3	23371.9	23321.6	24255.7	938.1	22005.1	21710.4	21475.6	21438.4	21478.9	21402.8	21894.8	563.08	11781.1	11766.3
22.4	666.667	20.6	4	20.6	1												680	0.731	0.596	0.452	0.414	0.532	0.144		740	-0.0001	0.0002		956.2	24257.7	23345	23316.8	23334.7	23316.1	24209.6	23365.9	23315.3	24311.4	938	22111.1	21728.2	21476.7	21434.8	21474.8	21401.2	21911	562.98	11814.5	11725.2
22.42	708.333	20.605	1	20.605	2												679	0.785	0.64	0.484	0.445	0.569	0.153		739.5	-0.0002	0.0002		956.1	24315.3	23338.7	23310.3	23331.8	23309.7	24261.1	23359.8	23308.9	24367	937.9	21923.1	21748.4	21478.1	21431.5	21471	21399.7	21930	562.88	11586.7	11685.6
22.44	716.667	20.61	0	20.61	3												678	0.84	0.686	0.517	0.478	0.607	0.163		739	-0.0002	0.0002		956	24335.3	23332.1	23303.6	23329.2	23303	24310.8	23353.4	23302.2	24421.3	937.8	21842.8	21771.2	21479.5	21428.3	21467.1	21398.1	21952	562.78	11582.4	11647.5
22.46	608.333	20.615	1	20.615	2												677	0.895	0.732	0.55	0.512	0.644	0.172		738.5	-0.0001	0.0002		955.9	24347.6	23325.1	23296.5	23326.8	23295.8	24357.6	23346.5	23295	24473.4	937.7	22146.9	21796.9	21481.1	21425.1	21463.4	21396.4	21977.2	562.68	11660.7	11611.2
22.48	616.667	20.62	2	20.62	4												676	0.948	0.776	0.583	0.545	0.681	0.182		738	-0.0001	0.0002		955.8	24623.9	23317.4	23288.6	23324.4	23287.9	24400.1	23338.9	23287.1	24521.9	937.6	21987.4	21826	21483.1	21422.3	21459.9	21395	22006.3	562.58	11555.6	11576.8
22.5	625	20.625	2	20.625	1												675	0.996	0.817	0.613	0.578	0.714	0.19		737.5	-0.0001	0.0002		955.7	24797.1	23309.3	23280.3	23322.5	23279.6	24437.7	23330.9	23278.8	24566.4	937.5	21841	21858.6	21485.1	21419.4	21456.4	21393.4	22039.3	562.48	11506.1	11544
22.52	650	20.63	4	20.63	4												674	1.04	0.854	0.641	0.607	0.744	0.198		737	-0.0001	0.0002		955.6	24565.8	23301.2	23272	23321.6	23271.3	24469.7	23322.9	23270.5	24606.4	937.4	22113.1	21895.1	21487.2	21416.4	21452.8	21391.7	22076.6	562.38	11496	11512.9
22.54	708.333	20.635	0	20.635	1												673	1.079	0.885	0.666	0.634	0.771	0.205		736.5	0	0.0003		955.5	24269.5	23292.8	23263.4	23321.5	23262.7	24495	23314.6	23261.9	24640.7	937.3	22174.8	21935.9	21489.5	21413.5	21449.3	21389.9	22118.6	562.28	11468.2	11483.5
22.56	683.333	20.64	3	20.64	2												672	1.115	0.915	0.69	0.658	0.796	0.212		736	0	0.0003		955.4	24598.1	23283.8	23254.3	23322.1	23253.5	24512.6	23305.8	23252.7	24668.6	937.2	22202.6	21981.3	21491.8	21410.5	21445.6	21387.9	22165.6	562.18	11481.5	11455.8
22.58	658.333	20.645	1	20.645	6												671	1.148	0.943	0.711	0.68	0.819	0.218		735.5	0	0.0003		955.3	24979.9	23274.8	23245.1	23324.1	23244.4	24522.6	23296.9	23243.5	24690.2	937.1	22398.5	22031.7	21494.2	21407.2	21441.7	21385.6	22217.9	562.08	11417.6	11429.5
22.6	558.333	20.65	0	20.65	3												670	1.177	0.968	0.731	0.701	0.839	0.224		735	0	0.0003		955.2	24767.1	23265.5	23235.6	23327.3	23234.9	24524	23287.7	23234	24704.9	937	22362.7	22087.4	21496.8	21403.9	21437.8	21383.3	22276.1	561.98	11490.8	11404.5
22.62	516.667	20.655	0	20.655	0												669	1.202	0.989	0.747	0.719	0.856	0.229		734.5	0	0.0003		955.1	24762.4	23255.4	23225.3	23331.5	23224.6	24516.3	23277.7	23223.7	24712.2	936.9	22267.3	22148.8	21499.6	21400.6	21433.9	21380.8	22340.4	561.88	11469.3	11380.7
22.64	558.333	20.66	2	20.66	0												668	1.222	1.005	0.762	0.734	0.869	0.234		734	0	0.0003		955	24859.6	23245	23214.8	23337.4	23214	24498.5	23267.5	23213.1	24711.5	936.8	22403.2	22216.2	21502.6	21397.2	21429.8	21378.2	22411.1	561.78	11551.1	11357.8
22.66	500	20.665	2	20.665	1												667	1.237	1.019	0.773	0.746	0.88	0.238		733.5	0	0.0003		954.9	24758.7	23235.1	23204.7	23346	23204	24471.2	23257.7	23203.1	24703.4	936.7	22457.9	22289.5	21505.9	21393.6	21425.7	21375.4	22488.3	561.68	11619.7	11335.9
22.68	491.667	20.67	3	20.67	3												666	1.247	1.028	0.782	0.756	0.887	0.241		733	0	0.0003		954.8	24543.5	23225.3	23194.6	23357	23193.9	24434.1	23247.9	23193	24687.9	936.6	22747.8	22368.9	21509.5	21390.1	21421.5	21372.6	22572.2	561.58	11527.8	11315.6
22.7	550	20.675	0	20.675	4												665	1.253	1.033	0.788	0.762	0.891	0.244		732.5	0	0.0003		954.7	24730.5	23215.4	23184.6	23370.7	23183.9	24388	23238.2	23182.9	24666.1	936.5	22513.1	22454.3	21513.4	21386.3	21417.2	21369.5	22662.6	561.48	11265.6	11297
22.72	433.333	20.68	3	20.68	2												664	1.254	1.035	0.791	0.765	0.891	0.245		732	0	0.0003		954.6	24685.9	23205.9	23174.9	23387.5	23174.2	24333.9	23228.8	23173.2	24639.1	936.4	22594.1	22545.3	21517.6	21382.4	21412.7	21366.3	22759.2	561.38	11218.6	11280.3
22.74	616.667	20.685	1	20.685	4												663	1.253	1.033	0.792	0.765	0.889	0.246		731.5	0	0.0003		954.5	24531.2	23196.9	23165.7	23407.7	23164.9	24273	23219.9	23164	24608.2	936.3	22833	22641.4	21522.1	21378.3	21408	21362.8	22861.5	561.28	11213.3	11265.7
22.76	491.667	20.69	2	20.69	4												662	1.248	1.03	0.792	0.764	0.886	0.247		731	0	0.0003		954.4	24398.3	23187.9	23156.5	23431.1	23155.8	24206.1	23211.1	23154.8	24574.5	936.2	22888.4	22741.9	21527.1	21374.1	21403.2	21359.1	22969	561.18	11162.3	11253.1
22.78	566.667	20.695	2	20.695	1												661	1.241	1.025	0.79	0.76	0.881	0.247		730.5	0	0.0003		954.3	24402.3	23179.2	23147.6	23457.9	23146.9	24134.5	23202.5	23145.9	24539.2	936.1	23170.4	22845.5	21532.3	21369.4	21397.9	21355	23080.3	561.08	11079.8	11241.5
22.8	525	20.7	2	20.7	5												660	1.233	1.018	0.787	0.756	0.874	0.247		730	0	0.0003		954.2	24501	23170.9	23139.1	23488.1	23138.4	24059.6	23194.3	23137.3	24503.6	936	23324.9	22951.1	21537.9	21364.3	21392.3	21350.4	23194.5	560.98	11219.1	11230.7
22.82	533.333	20.705	4	20.705	1												659	1.222	1.009	0.783	0.75	0.866	0.246		729.5	-0.0001	0.0003		954.1	24406.9	23162.4	23130.5	23521.1	23129.8	23982.2	23186	23128.7	24468.4	935.9	23460.2	23057.1	21544	21358.9	21386.4	21345.5	23310	560.88	11247.3	11221
22.84	533.333	20.71	4	20.71	3												658	1.21	0.999	0.778	0.742	0.857	0.246		729	0	0.0003		954	24523.9	23154.1	23122	23556.4	23121.3	23903.8	23177.8	23120.2	24434.5	935.8	23469.3	23161.8	21550.7	21353.2	21380.2	21340.2	23425.2	560.78	11106.5	11212.3
22.86	441.667	20.715	1	20.715	3												657	1.196	0.988	0.772	0.734	0.847	0.245		728.5	0	0.0003		953.9	24267.4	23145.7	23113.3	23593.2	23112.6	23825.2	23169.5	23111.5	24402	935.7	23510.6	23263.2	21558.3	21347.3	21373.8	21334.8	23538.2	560.68	11058.3	11204.1
22.88	525	20.72	1	20.72	3												656	1.181	0.975	0.766	0.725	0.836	0.243		728	0	0.0003		953.8	24473.5	23137.1	23104.5	23630.3	23103.8	23747.6	23161	23102.7	24370.9	935.6	23566.7	23359.1	21566.8	21341.3	21367.2	21329.1	23647	560.58	11179.4	11196.8
22.9	483.333	20.725	1	20.725	2												655	1.165	0.962	0.758	0.715	0.824	0.242		727.5	0	0.0003		953.7	24589.5	23128.4	23095.6	23666.4	23094.9	23671.8	23152.4	23093.8	24340.7	935.5	23698.4	23447.4	21576.5	21335.1	21360.6	21323.4	23749.4	560.48	11143.1	11191.4
22.92	533.333	20.73	1	20.73	5												654	1.147	0.947	0.749	0.704	0.81	0.24		727	0	0.0003		953.6	24448.8	23119.8	23086.8	23699.9	23086.1	23598.9	23143.9	23084.9	24310.8	935.4	23631.8	23525.6	21587.6	21328.8	21353.8	21317.5	23843.4	560.38	11168.5	11187.5
22.94	591.667	20.735	2	20.735	3												653	1.128	0.931	0.74	0.692	0.797	0.237		726.5	-0.0001	0.0003		953.5	24417.4	23111.1	23077.9	23728.7	23077.3	23529.4	23135.3	23076	24279.6	935.3	23750.3	23591.4	21600	21322.3	21346.9	21311.3	23926.6	560.28	11112.4	11184.1
22.96	541.667	20.74	0	20.74	4												652	1.108	0.915	0.73	0.68	0.783	0.235		726	0	0.0003		953.4	24265.5	23103.1	23069.6	23751.4	23069	23464.5	23127.4	23067.8	24246.4	935.2	23971.3	23643	21614.1	21315.6	21339.7	21304.9	23997.6	560.18	11158.6	11181.2
22.98	508.333	20.745	0	20.745	2												651	1.089	0.899	0.72	0.667	0.769	0.233		725.5	0	0.0003		953.3	23945.9	23095.9	23062.2	23766.3	23061.6	23404.7	23120.3	23060.3	24209.6	935.1	24041.7	23678.9	21629.9	21308.5	21332.1	21298.2	24054.8	560.08	11175.9	11178.7
23	508.333	20.75	0	20.75	3												650	1.07	0.883	0.71	0.655	0.756	0.23		725	0	0.0003		953.2	23959.2	23089.1	23055.2	23771.6	23054.7	23350	23113.7	23053.3	24167.8	935	24317.7	23697.8	21647.6	21301.1	21324.3	21291.1	24097.5	559.98	10981.8	11176.7
23.02	558.333	20.755	3	20.755	3												649	1.051	0.867	0.699	0.643	0.743	0.228		724.5	0	0.0003		953.1	24005.7	23082.7	23048.6	23766.3	23048	23300.1	23107.3	23046.6	24119.9	934.9	24427.9	23699.7	21667.7	21293.4	21316.2	21283.7	24125.8
23.04	508.333	20.76	1	20.76	4												648	1.032	0.852	0.689	0.631	0.729	0.225		724	0	0.0003		953	24182.5	23076.5	23042.1	23750.1	23041.6	23255	23101.3	23040.2	24065.8	934.8	24067.3	23681.8	21690.6	21285.7	21308.1	21276.3	24137.4
23.06	400	20.765	2	20.765	4												647	1.013	0.835	0.678	0.619	0.715	0.222		723.5	0	0.0003		952.9	24029	23070.1	23035.5	23723.3	23035	23214.1	23094.9	23033.5	24005.5	934.7	24141.5	23641.2	21716.9	21278	21299.9	21268.8	24129.5
23.08	475	20.77	2	20.77	4												646	0.992	0.818	0.666	0.607	0.701	0.219		723	0	0.0003		952.8	24125.6	23063.5	23028.7	23687.5	23028.3	23177.4	23088.5	23026.7	23940.3	934.6	24077.1	23579.2	21747	21270.4	21292	21261.5	24104.1
23.1	516.667	20.775	1	20.775	2												645	0.971	0.8	0.654	0.594	0.686	0.216		722.5	0	0.0004		952.7	23991.5	23057.2	23022.1	23644.6	23021.7	23144.8	23082.3	23020.1	23872.2	934.5	23976.4	23497.8	21781.5	21263.1	21284.3	21254.4	24063.3
23.12	516.667	20.78	2	20.78	1												644	0.95	0.783	0.642	0.581	0.672	0.212		722	0	0.0003		952.6	23856.2	23051.6	23016.3	23597.3	23015.9	23116.6	23076.8	23014.3	23803.3	934.4	23943.2	23399.3	21820.8	21255.9	21276.7	21247.5	24010.3
23.14	525	20.785	1	20.785	2												643	0.929	0.765	0.63	0.567	0.657	0.209		721.5	0	0.0003		952.5	23538.7	23046.9	23011.3	23547.8	23011	23092.6	23072.2	23009.2	23735.5	934.3	23783.1	23286.5	21865.3	21248.7	21269.1	21240.5	23948
23.16	483.333	20.79	2	20.79	0												642	0.908	0.747	0.618	0.554	0.642	0.206		721	0	0.0003		952.4	23376.1	23042.8	23007	23497.6	23006.7	23072.3	23068.2	23004.9	23670	934.2	24108.6	23162.5	21915.6	21241.6	21261.6	21233.6	23880.4
23.18	541.667	20.795	4	20.795	4												641	0.887	0.73	0.606	0.541	0.627	0.202		720.5	0	0.0004		952.3	23590.1	23039.2	23003.1	23448	23002.9	23055	23064.7	23001	23607.8	934.1	23978.8	23030.5	21972.1	21234.6	21254.3	21226.8	23811
23.2	575	20.8	4	20.8	1												640	0.867	0.713	0.594	0.528	0.614	0.199		720	0	0.0004		952.2	23615.9	23035.7	22999.4	23399.9	22999.2	23040.2	23061.3	22997.3	23549.4	934	23640.7	22893.7	22035.4	21227.7	21247.1	21220.2	23743.4
23.22	483.333	20.805	1	20.805	2												639	0.849	0.699	0.584	0.516	0.601	0.196		719.5	0	0.0004		952.1	23750.1	23032	22995.4	23353.8	22995.3	23027.1	23057.7	22993.3	23494.9	933.9	23739.2	22754.8	22105.5	21220.8	21239.9	21213.5	23680.5
23.24	400	20.81	1	20.81	2												638	0.834	0.686	0.574	0.505	0.591	0.194		719	0	0.0004		952	23696.4	23028.2	22991.4	23310.2	22991.3	23015.7	23054	22989.2	23444.8	933.8	23761	22616.6	22182.8	21214.3	21233.1	21207.2	23625.2
23.26	591.667	20.815	3	20.815	1												637	0.819	0.674	0.565	0.495	0.581	0.191		718.5	0	0.0004		951.9	23420.7	23024.8	22987.7	23270.1	22987.7	23006.1	23050.7	22985.5	23399.5	933.7	23345	22481.2	22266.8	21208	21226.4	21201.1	23579.2
23.28	508.333	20.82	3	20.82	4												636	0.805	0.661	0.557	0.486	0.571	0.188		718	0	0.0004		951.8	23290.2	23021.8	22984.4	23233.4	22984.5	22998	23047.8	22982.2	23359	933.6	23569.1	22350.3	22356.3	21201.9	21220	21195.1	23543.1
23.3	450	20.825	2	20.825	2												635	0.791	0.65	0.549	0.477	0.561	0.186		717.5	0	0.0004		951.7	23282.1	23019.6	22982	23200.7	22982.1	22991.8	23045.6	22979.7	23323.3	933.5	23347.3	22225.2	22449.3	21195.8	21213.5	21189.1	23516.4
23.32	458.333	20.83	4	20.83	0												634	0.778	0.639	0.541	0.469	0.552	0.183		717	0.0001	0.0004		951.6	23129.6	23018	22980.1	23171.7	22980.4	22987	23044.2	22977.9	23292.2	933.4	23658.8	22107.1	22543.1	21189.8	21207.3	21183.3	23497.3
23.34	400	20.835	4	20.835	4												633	0.767	0.629	0.534	0.461	0.544	0.181		716.5	0.0002	0.0004		951.5	23188.6	23016.9	22978.7	23145.9	22979.1	22983.3	23043.1	22976.4	23264.9	933.3	23478.5	21996.5	22633.5	21183.8	21201	21177.5	23482.4
23.36	575	20.84	2	20.84	1												632	0.756	0.62	0.527	0.453	0.536	0.179		716	0.0002	0.0004		951.4	23111.2	23015.9	22977.4	23122.9	22977.9	22980.2	23042.2	22975.1	23241	933.2	23347	21893.9	22715.8	21177.8	21194.7	21171.7	23467.3
23.38	491.667	20.845	2	20.845	2												631	0.746	0.611	0.521	0.446	0.529	0.176		715.5	0	0.0003		951.3	23155.8	23014.9	22976.2	23102.4	22976.8	22977.6	23041.3	22973.8	23220.1	933.1	23444.5	21799.4	22784.2	21171.9	21188.5	21165.9	23446.4
23.4	483.333	20.85	3	20.85	2												630	0.737	0.604	0.515	0.44	0.523	0.174		715	0.0002	0.0003		951.2	23259.5	23013.9	22974.9	23084	22975.6	22975.3	23040.4	22972.5	23201.6	933	23302.1	21713.2	22833.3	21166.1	21182.4	21160.2	23414.4
23.42	491.667	20.855	1	20.855	3												629	0.73	0.597	0.51	0.434	0.517	0.173		714.5	0.0002	0.0003		951.1	23171.1	23013	22973.7	23067.9	22974.5	22973.3	23039.6	22971.3	23185.6	932.9	23468.6	21634.8	22858.6	21160.3	21176.4	21154.5	23366.5
23.44	458.333	20.86	2	20.86	1												628	0.724	0.591	0.506	0.429	0.512	0.171		714	0.0001	0.0004		951	23073.1	23012.3	22972.6	23053.6	22973.6	22971.7	23038.9	22970.2	23171.7	932.8	23369.4	21564.2	22855.6	21154.6	21170.4	21149	23297.9
23.46	575	20.865	2	20.865	1												627	0.719	0.587	0.502	0.425	0.508	0.17		713.5	0.0001	0.0004		950.9	23013.5	23011.3	22971.4	23040.8	22972.5	22970	23038	22968.9	23159.5	932.7	23146.2	21500.9	22826.3	21149.1	21164.7	21143.6	23210.2
23.48	500	20.87	1	20.87	2												626	0.715	0.583	0.499	0.421	0.505	0.168		713	0.0001	0.0004		950.8	23300.2	23010.2	22970	23029.3	22971.3	22968.2	23037	22967.5	23148.6	932.6	23069	21444.4	22772.1	21143.7	21159	21138.3	23104.2
23.5	500	20.875	2	20.875	3												625	0.712	0.58	0.497	0.418	0.502	0.167		712.5	0.0001	0.0004		950.7	23397	23008.9	22968.4	23018.9	22969.8	22966.4	23035.8	22965.8	23139	932.5	23054.4	21394.3	22697.3	21138.6	21153.7	21133.3	22983.9
23.52	391.667	20.88	0	20.88	4												624	0.71	0.578	0.495	0.416	0.5	0.166		712	0.0001	0.0004		950.6	23305.2	23007.3	22966.5	23009.3	22968.1	22964.3	23034.3	22963.9	23130.2	932.4	22856.5	21350.2	22607.5	21133.7	21148.6	21128.6	22854.2
23.54	583.333	20.885	2	20.885	1												623	0.708	0.576	0.493	0.414	0.498	0.165		711.5	0.0002	0.0004		950.5	23287.8	23005.5	22964.2	23000.5	22966.1	22961.9	23032.4	22961.7	23122.3	932.3	22785.9	21311.4	22508.1	21129.1	21143.7	21124	22720.2
23.56	400	20.89	4	20.89	3												622	0.707	0.574	0.492	0.412	0.496	0.164		711	0.0001	0.0005		950.4	23250.7	23003.7	22962.1	22992.6	22964.2	22959.7	23030.7	22959.5	23115.4	932.2	22907.1	21277.4	22404.6	21124.6	21139	21119.7	22586.6
23.58	408.333	20.895	4	20.895	4												621	0.706	0.573	0.491	0.41	0.495	0.163		710.5	0.0001	0.0005		950.3	23218.8	23002.4	22960.5	22986	22962.8	22958	23029.5	22957.9	23109.8	932.1	22551.8	21247.9	22301.1	21120.5	21134.7	21115.7	22457.2
23.6	500	20.9	2	20.9	2												620	0.705	0.572	0.49	0.409	0.493	0.162		710	0.0002	0.0005		950.2	22997.5	23001.6	22959.4	22980.5	22962	22956.8	23028.7	22956.7	23105.4	932	22424.4	21222.4	22200.9	21116.7	21130.7	21112	22334.7
23.62	575	20.905	1	20.905	7												619	0.705	0.571	0.49	0.408	0.492	0.161		709.5	0.0002	0.0005		950.1	22923.5	23001	22958.4	22975.9	22961.3	22955.8	23028.2	22955.7	23101.9	931.9	22195	21200.5	22106.1	21113.3	21127.1	21108.7	22220.9
23.64	491.667	20.91	3	20.91	8												618	0.705	0.57	0.489	0.407	0.491	0.161		709	0.0002	0.0005		950	23132.4	23000.5	22957.6	22971.9	22960.7	22954.9	23027.7	22954.8	23099	931.8	21905.3	21182	22018.1	21110.5	21124.1	21106	22116.7
23.66	425	20.915	1	20.915	6												617	0.704	0.569	0.489	0.406	0.49	0.16		708.5	0.0002	0.0005		949.9	23187.3	23000.6	22957.4	22968.9	22960.8	22954.6	23027.9	22954.6	23097.3	931.7	21797.1	21166.3	21937.3	21108.1	21121.5	21103.7	22022.1
23.68	508.333	20.92	1	20.92	3												616	0.703	0.568	0.488	0.405	0.488	0.159		708	0	0.0005		949.8	22720.9	23001	22957.3	22966.6	22961.1	22954.6	23028.3	22954.5	23096.1	931.6	21771.9	21153.2	21863.7	21106.1	21119.3	21101.8	21937
23.7	566.667	20.925	1	20.925	1												615	0.701	0.566	0.487	0.403	0.486	0.158		707.5	0.0002	0.0005		949.7	22808.9	23001.3	22957.3	22964.5	22961.4	22954.5	23028.6	22954.4	23095.4	931.5	21625.9	21142.1	21797.1	21104.3	21117.3	21100.1	21860.6
23.72	516.667	20.93	2	20.93	2												614	0.699	0.564	0.485	0.402	0.484	0.157		707	0.0002	0.0005		949.6	23003.1	23001.6	22957.2	22962.8	22961.7	22954.3	23029	22954.3	23094.9	931.4	21745.3	21132.8	21736.9	21102.7	21115.5	21098.5	21792.3
23.74	350	20.935	5	20.935	2												613	0.697	0.561	0.483	0.4	0.482	0.156		706.5	0.0002	0.0005		949.5	23163.8	23001.8	22957	22961.1	22961.9	22954.1	23029.2	22954.1	23094.6	931.3	21595.3	21124.8	21682.6	21101.1	21113.7	21097	21731.2
23.76	433.333	20.94	3	20.94	1												612	0.693	0.558	0.481	0.398	0.479	0.155		706	0	0.0005		949.4	23393.2	23001.8	22956.7	22959.6	22962	22953.8	23029.4	22953.8	23094.5	931.2	21668.4	21118	21633.7	21099.6	21112	21095.6	21676.5
23.78	516.667	20.945	0	20.945	3												611	0.688	0.554	0.479	0.395	0.475	0.154		705.5	0.0001	0.0005		949.3	23055.4	23001.8	22956.2	22958.1	22962.1	22953.3	23029.4	22953.3	23094.5	931.1	21727.3	21112.1	21589.4	21098	21110.2	21094	21627.6
23.8	541.667	20.95	1	20.95	3												610	0.683	0.549	0.475	0.392	0.471	0.153		705	0.0002	0.0005		949.2	23075.6	23001.6	22955.7	22956.7	22962	22952.7	23029.4	22952.7	23094.6	931	21777.9	21107.1	21549.6	21096.5	21108.6	21092.7	21583.9
23.82	591.667	20.955	1	20.955	4												609	0.676	0.543	0.471	0.388	0.466	0.151		704.5	0.0002	0.0005		949.1	23158.5	23001.5	22955.2	22955.4	22962	22952.1	23029.4	22952.1	23095	930.9	21365.3	21103	21513.8	21095.2	21107.1	21091.4	21544.8
23.84	433.333	20.96	1	20.96	2												608	0.668	0.536	0.467	0.384	0.46	0.15		704	0.0003	0.0005		949	23212.7	23001.4	22954.7	22954.3	22962.1	22951.6	23029.5	22951.6	23095.6	930.8	21389.9	21099.5	21481.5	21094.1	21105.8	21090.4	21509.9
23.86	591.667	20.965	2	20.965	2												607	0.658	0.528	0.462	0.379	0.454	0.148		703.5	0.0003	0.0005		948.9	23294.7	23001.2	22954	22953.1	22962.1	22950.9	23029.5	22950.9	23096.3	930.7	21275.3	21096.7	21452.4	21093	21104.6	21089.4	21478.6
23.88	550	20.97	2	20.97	3												606	0.647	0.519	0.456	0.373	0.446	0.146		703	0.0002	0.0005		948.8	23386.9	23000.9	22953.4	22952	22962	22950.2	23029.6	22950.2	23097.2	930.6	21504.5	21094.5	21426.3	21092.3	21103.7	21088.7	21450.6
23.9	466.667	20.975	3	20.975	2												605	0.636	0.509	0.449	0.367	0.438	0.144		702.5	0.0003	0.0005		948.7	23141.6	23000.7	22952.7	22950.9	22962	22949.5	23029.8	22949.5	23098.3	930.5	21212.8	21092.8	21402.8	21091.8	21103.1	21088.3	21425.6
23.92	383.333	20.98	2	20.98	4												604	0.622	0.499	0.441	0.36	0.43	0.142		702	0.0002	0.0005		948.6	23146.6	23000.5	22952	22950	22962.1	22948.7	23030.2	22948.7	23099.7	930.4	20908.2	21091.4	21381.5	21091.3	21102.4	21087.9	21403
23.94	483.333	20.985	0	20.985	4												603	0.61	0.488	0.434	0.352	0.421	0.14		701.5	0.0002	0.0005		948.5	23195.7	23000.3	22951.4	22949.1	22962.3	22948.1	23030.9	22948.1	23101.6	930.3	21328.7	21090.1	21361.9	21090.8	21101.7	21087.4	21382.4
23.96	400	20.99	2	20.99	2												602	0.596	0.478	0.426	0.345	0.413	0.138		701	0.0002	0.0005		948.4	23134.3	23000.4	22951	22948.4	22962.7	22947.6	23032	22947.6	23104	930.2	21469.8	21089.1	21344.2	21090.3	21101.1	21087	21363.8
23.98	533.333	20.995	1	20.995	4												601	0.583	0.467	0.419	0.337	0.404	0.136		700.5	0.0002	0.0005		948.3	22999.3	23000.4	22950.6	22947.8	22963.2	22947.2	23033.6	22947.2	23106.9	930.1	21310	21088.1	21327.8	21089.7	21100.4	21086.5	21346.6
24	416.667	21	2	21	3												600	0.568	0.455	0.411	0.33	0.395	0.134		700	0	0.0005		948.2	23099.3	23000.5	22950.2	22947.2	22963.8	22946.7	23035.6	22946.7	23110.4	930	21448.5	21087	21312.6	21088.9	21099.5	21085.7	21330.8
24.02	533.333	21.005	2	21.005	1												599	0.553	0.443	0.402	0.322	0.385	0.131		699.5	0	0.0005		948.1	23165.6	23000.6	22949.7	22946.6	22964.4	22946.2	23038.2	22946.2	23114.5	929.9	21285.8	21086	21298.7	21088.2	21098.6	21085.1	21316.3
24.04	550	21.01	2	21.01	5												598	0.538	0.431	0.393	0.313	0.376	0.129		699	0.0002	0.0005		948	23260.9	23000.6	22949.3	22946.1	22965.1	22945.8	23041.6	22945.8	23119.6	929.8	21203.1	21085.2	21285.9	21087.6	21097.8	21084.5	21303.1
24.06	483.333	21.015	2	21.015	2												597	0.523	0.418	0.385	0.305	0.366	0.127		698.5	0.0003	0.0005		947.9	23074.4	23000.7	22948.8	22945.5	22965.7	22945.2	23045.7	22945.2	23125.5	929.7	21313.4	21084.4	21274	21086.9	21097	21083.8	21290.7
24.08	500	21.02	0	21.02	2												596	0.507	0.406	0.376	0.297	0.357	0.125		698	0.0002	0.0005		947.8	23155.4	23000.7	22948.4	22944.9	22966.5	22944.7	23051	22944.7	23132.7	929.6	21467.2	21083.5	21262.9	21086.1	21096.1	21083.1	21279.3
24.1	458.333	21.025	1	21.025	3												595	0.492	0.393	0.366	0.288	0.347	0.122		697.5	0.0002	0.0005		947.7	23019.7	23001	22948.1	22944.6	22967.6	22944.4	23057.8	22944.4	23141.4	929.5	21568	21082.7	21252.7	21085.4	21095.2	21082.4	21268.7
24.12	483.333	21.03	3	21.03	1												594	0.476	0.381	0.357	0.28	0.337	0.12		697	0.0002	0.0005		947.6	22822.2	23001.3	22947.9	22944.3	22968.8	22944.2	23066.2	22944.2	23151.9	929.4	21218.9	21082.1	21243.3	21084.8	21094.5	21081.9	21259.1
24.14	458.333	21.035	3	21.035	3												593	0.46	0.368	0.347	0.271	0.327	0.117		696.5	0.0002	0.0005		947.5	22997.7	23001.7	22947.7	22944	22970.2	22943.9	23076.4	22943.9	23164.3	929.3	20853.8	21081.6	21234.6	21084.3	21093.8	21081.4	21250.1
24.16	475	21.04	4	21.04	1												592	0.444	0.355	0.338	0.263	0.318	0.115		696	0.0001	0.0005		947.4	23085.3	23002.1	22947.6	22943.8	22971.7	22943.7	23088.7	22943.7	23178.9	929.2	21265.4	21081	21226.5	21083.6	21093.1	21080.8	21241.7
24.18	508.333	21.045	5	21.045	4												591	0.43	0.344	0.329	0.254	0.309	0.112		695.5	0.0001	0.0006		947.3	23072.7	23002.4	22947.3	22943.4	22973.1	22943.4	23103.1	22943.4	23195.9	929.1	21626.1	21080.4	21218.8	21083	21092.4	21080.3	21233.8
24.2	475	21.05	2	21.05	3												590	0.416	0.333	0.321	0.247	0.301	0.11		695	0.0001	0.0006		947.2	23357.4	23002.5	22946.8	22942.9	22974.5	22942.8	23120	22942.8	23215.3	929	21559	21079.5	21211.4	21082.2	21091.4	21079.5	21226.2
24.22	441.667	21.055	1	21.055	6												589	0.403	0.322	0.314	0.239	0.293	0.108		694.5	0.0002	0.0006		947.1	23261	23002.5	22946.2	22942.2	22975.9	22942.2	23139.6	22942.2	23237.7	928.9	21665.6	21078.4	21204.2	21081	21090.1	21078.3	21218.7
24.24	500	21.06	3	21.06	3												588	0.391	0.312	0.305	0.232	0.285	0.105		694	0.0002	0.0006		947	23157.5	23002.5	22945.6	22941.5	22977.4	22941.5	23162.3	22941.5	23263.2	928.8	21562.7	21077.2	21197.3	21079.8	21088.8	21077.1	21211.6
24.26	441.667	21.065	3	21.065	0												587	0.378	0.302	0.297	0.225	0.277	0.104		693.5	0	0.0006		946.9	23237.8	23002.4	22944.8	22940.7	22978.9	22940.7	23188.1	22940.7	23292.1	928.7	21299.9	21076.1	21190.9	21078.7	21087.6	21076.1	21205
24.28	450	21.07	1	21.07	3												586	0.365	0.291	0.29	0.219	0.269	0.101		693	0	0.0005		946.8	23347.2	23002.3	22944.1	22939.9	22980.6	22939.9	23217.3	22939.9	23324.6	928.6	21295.9	21075.2	21185	21077.8	21086.5	21075.2	21198.9
24.3	375	21.075	3	21.075	3												585	0.354	0.282	0.282	0.212	0.262	0.1		692.5	0	0.0005		946.7	23178	23002.3	22943.4	22939.2	22982.5	22939.2	23250.1	22939.2	23360.8	928.5	21334.8	21074.3	21179.4	21076.8	21085.5	21074.3	21193.1
24.32	483.333	21.08	1	21.08	1												584	0.346	0.276	0.278	0.205	0.257	0.098		692	0	0.0005		946.6	23326.2	23002.1	22942.5	22938.2	22984.4	22938.2	23286.1	22938.2	23400.4	928.4	21668.5	21073.5	21174.2	21076	21084.5	21073.5	21187.7
24.34	575	21.085	0	21.085	3												583	0.335	0.267	0.27	0.201	0.25	0.096		691.5	0	0.0005		946.5	23508.5	23001.8	22941.6	22937.2	22986.3	22937.2	23325.3	22937.2	23443.5	928.3	21344.1	21072.7	21169.3	21075.2	21083.6	21072.7	21182.6
24.36	433.333	21.09	2	21.09	2												582	0.323	0.258	0.263	0.195	0.243	0.094		691	0	0.0006		946.4	23466.4	23001.4	22940.5	22936	22988.4	22936	23367.5	22936	23489.7	928.2	21223.4	21072.1	21164.7	21074.5	21082.9	21072.1	21177.9
24.38	400	21.095	1	21.095	5												581	0.313	0.249	0.256	0.189	0.237	0.092		690.5	0.0001	0.0006		946.3	23603.6	23000.8	22939.2	22934.6	22990.4	22934.6	23412.1	22934.6	23538.6	928.1	21025.2	21071.5	21160.5	21073.9	21082.1	21071.5	21173.5
24.4	525	21.1	1	21.1	3												580	0.302	0.24	0.249	0.183	0.23	0.091		690	0	0.0006		946.2	23621.8	23000.2	22937.8	22933.2	22992.7	22933.2	23458.9	22933.2	23590	928	21276.7	21071.2	21156.7	21073.5	21081.7	21071.2	21169.5
24.42	316.667	21.105	2	21.105	1												579	0.293	0.233	0.243	0.177	0.225	0.089		689.5	0	0.0005		946.1	23474.7	22999.5	22936.3	22931.7	22995.1	22931.7	23507.2	22931.7	23643.1	927.9	21140.9	21070.9	21153.2	21073.2	21081.3	21070.9	21165.8
24.44	341.667	21.11	2	21.11	6												578	0.285	0.226	0.237	0.172	0.219	0.088		689	0	0.0006		946	23690.4	22998.6	22934.7	22930	22997.6	22930	23556.1	22930	23697.2	927.8	21173.7	21070.6	21149.7	21072.8	21080.8	21070.6	21162.2
24.46	391.667	21.115	3	21.115	6												577	0.277	0.219	0.232	0.168	0.215	0.086		688.5	0.0002	0.0006		945.9	23828.8	22997.7	22933	22928.2	23000.4	22928.2	23605	22928.2	23751.5	927.7	21443	21070.1	21146.3	21072.3	21080.2	21070.1	21158.7
24.48	500	21.12	4	21.12	1												576	0.269	0.213	0.227	0.164	0.21	0.085		688	0.0002	0.0006		945.8	23766.2	22996.7	22931.1	22926.2	23003.3	22926.2	23652.7	22926.2	23805.1	927.6	21241.9	21069.7	21143.2	21071.9	21079.7	21069.7	21155.4
24.5	458.333	21.125	3	21.125	2												575	0.261	0.207	0.222	0.159	0.206	0.083		687.5	0.0002	0.0006		945.7	24013.4	22995.4	22929	22924.1	23006.4	22924.1	23698.3	22924.1	23857	927.5	21148.9	21069.2	21140	21071.3	21079	21069.2	21152.1
24.52	458.333	21.13	1	21.13	4												574	0.254	0.201	0.217	0.155	0.201	0.082		687	0.0002	0.0006		945.6	23985.2	22993.9	22926.7	22921.6	23009.7	22921.6	23740.7	22921.6	23906.1	927.4	21348.3	21068.5	21136.9	21070.7	21078.3	21068.5	21148.8
24.54	425	21.135	0	21.135	1												573	0.247	0.195	0.213	0.151	0.197	0.081		686.5	0	0.0006		945.5	24215.6	22992.3	22924.1	22919	23013.3	22919	23779	22919	23951.7	927.3	21413.3	21068	21134	21070.1	21077.6	21068	21145.7
24.56	475	21.14	1	21.14	5												572	0.24	0.19	0.209	0.148	0.193	0.079		686	0	0.0006		945.4	24203.3	22990.5	22921.5	22916.3	23017.4	22916.3	23812.4	22916.3	23993	927.2	21305.2	21067.4	21131.2	21069.4	21076.9	21067.4	21142.8
24.58	383.333	21.145	1	21.145	1												571	0.234	0.184	0.204	0.144	0.189	0.078		685.5	0.0001	0.0006		945.3	24001.4	22988.9	22919	22913.6	23022.1	22913.6	23840.1	22913.6	24029.2	927.1	21335.9	21066.6	21128.3	21068.7	21076	21066.6	21139.8
24.6	450	21.15	3	21.15	3												570	0.227	0.179	0.2	0.141	0.185	0.077		685	0	0.0006		945.2	23808.9	22987.3	22916.4	22911	23027.6	22911	23861.3	22911	24059.6	927	21360.1	21065.9	21125.6	21067.9	21075.2	21065.9	21136.9
24.62	450	21.155	3	21.155	4												569	0.221	0.174	0.195	0.137	0.182	0.076		684.5	0.0002	0.0006		945.1	24072.4	22985.7	22913.8	22908.3	23033.9	22908.3	23875.4	22908.3	24083.9	926.9	21359.1	21065.2	21122.9	21067.2	21074.4	21065.2	21134.1
24.64	408.333	21.16	4	21.16	3												568	0.216	0.169	0.191	0.134	0.178	0.075		684	0.0002	0.0006		945	24166.2	22984.2	22911.3	22905.7	23041.2	22905.7	23882	22905.7	24101.7	926.8	21337.5	21064.6	21120.4	21066.5	21073.6	21064.6	21131.5
24.66	308.333	21.165	2	21.165	3												567	0.21	0.165	0.187	0.131	0.175	0.074		683.5	0.0002	0.0006		944.9	24085	22982.6	22908.7	22903	23049.6	22903	23880.9	22903	24112.8	926.7	21236.3	21064	21118.2	21066	21073	21064	21129.1
24.68	383.333	21.17	2	21.17	3												566	0.205	0.16	0.184	0.128	0.172	0.073		683	0.0002	0.0006		944.8	24081	22981	22906	22900.2	23059.1	22900.2	23871.1	22900.2	24116.6	926.6	21090.6	21063.5	21116	21065.4	21072.4	21063.5	21126.8
24.7	533.333	21.175	3	21.175	4												565	0.2	0.156	0.181	0.126	0.169	0.072		682.5	0.0001	0.0006		944.7	24163.9	22979.3	22903.2	22897.3	23069.9	22897.3	23852.8	22897.3	24113.3	926.5	21260	21063.1	21113.9	21064.9	21071.8	21063.1	21124.6
24.72	416.667	21.18	2	21.18	1												564	0.195	0.152	0.178	0.123	0.166	0.071		682	0.0001	0.0006		944.6	24259.3	22977.7	22900.4	22894.4	23082.4	22894.4	23826.6	22894.4	24103.8	926.4	21308.7	21062.6	21112	21064.5	21071.3	21062.6	21122.5
24.74	458.333	21.185	1	21.185	2												563	0.19	0.148	0.174	0.12	0.164	0.07		681.5	0.0002	0.0006		944.5	23962.2	22976.3	22897.9	22891.8	23096.8	22891.8	23793.1	22891.8	24088.8	926.3	21345.1	21062.1	21110	21063.9	21070.7	21062.1	21120.4
24.76	391.667	21.19	2	21.19	5												562	0.186	0.144	0.171	0.118	0.161	0.069		681	0.0002	0.0006		944.4	23676	22975.1	22895.5	22889.3	23113.4	22889.3	23753	22889.3	24069.2	926.2	21294.9	21061.5	21108	21063.3	21069.9	21061.5	21118.3
24.78	416.667	21.195	0	21.195	4												561	0.181	0.141	0.168	0.115	0.158	0.068		680.5	0.0002	0.0006		944.3	23815.3	22973.9	22893.1	22886.8	23132.2	22886.8	23707.3	22886.8	24046.2	926.1	21344.5	21060.8	21105.9	21062.6	21069.1	21060.8	21116.1
24.8	483.333	21.2	1	21.2	2												560	0.176	0.137	0.165	0.113	0.155	0.067		680	0.0002	0.0006		944.2	24058.6	22972.9	22890.8	22884.3	23153.4	22884.3	23656.9	22884.3	24021	926	21376.8	21060.1	21104	21061.9	21068.4	21060.1	21114
24.82	400	21.205	2	21.205	1												559	0.172	0.133	0.162	0.11	0.153	0.066		679.5	0.0002	0.0006		944.1	24119.4	22971.9	22888.4	22881.9	23177.1	22881.9	23602.9	22881.9	23994.7	925.9	21301.3	21059.5	21102.2	21061.2	21067.7	21059.5	21112.1
24.84	416.667	21.21	0	21.21	5												558	0.167	0.129	0.159	0.108	0.15	0.065		679	0.0003	0.0006		944	24002.1	22970.7	22885.9	22879.2	23203.3	22879.2	23546.2	22879.2	23968.4	925.8	21134.7	21059.1	21100.6	21060.8	21067.2	21059.1	21110.4
24.86	550	21.215	1	21.215	2												557	0.162	0.125	0.156	0.106	0.147	0.065		678.5	0.0002	0.0006		943.9	24019.8	22969.6	22883.4	22876.5	23232	22876.5	23488.1	22876.5	23943.4	925.7	21017.3	21058.7	21099	21060.4	21066.7	21058.7	21108.7
24.88	383.333	21.22	1	21.22	3												556	0.158	0.121	0.153	0.103	0.145	0.064		678	0	0.0006		943.8	23992.3	22968.5	22880.9	22873.9	23263.6	22873.9	23429.7	22873.9	23920.9	925.6	21247.8	21058.5	21097.8	21060.1	21066.4	21058.5	21107.4
24.9	491.667	21.225	1	21.225	1												555	0.153	0.118	0.149	0.101	0.142	0.063		677.5	0	0.0006		943.7	23815.7	22967.7	22878.6	22871.5	23297.9	22871.5	23372.1	22871.5	23901.8	925.5	20971.1	21063.7	21102	21065.4	21071.6	21063.7	21111.5
24.92	475	21.23	4	21.23	1												554	0.149	0.115	0.147	0.099	0.14	0.063		677	0	0.0006		943.6	23768.3	22967	22876.3	22869.1	23334.6	22869.1	23316	22869.1	23886.8	925.4	20921.5	21069	21106.2	21070.6	21076.8	21069	21115.6
24.94	525	21.235	3	21.235	2												553	0.145	0.111	0.144	0.097	0.138	0.062		676.5	0	0.0006		943.5	23970.9	22966.3	22874	22866.7	23373.5	22866.7	23262.2	22866.7	23876.2	925.3	21358.4	21074.3	21110.6	21075.9	21081.9	21074.3	21119.8
24.96	341.667	21.24	0	21.24	4												552	0.141	0.108	0.142	0.094	0.135	0.061		676	0	0.0006		943.4	23908.5	22965.8	22871.8	22864.3	23414.3	22864.3	23211.3	22864.3	23870.3	925.2	21486.9	21079.5	21114.9	21081.1	21087.1	21079.5	21124.1
24.98	316.667	21.245	1	21.245	1												551	0.138	0.105	0.139	0.092	0.133	0.061		675.5	0.0002	0.0006		943.3	23900.6	22965.2	22869.5	22861.8	23456.2	22861.8	23163.5	22861.8	23868.9	925.1	21184.6	21084.8	21119.3	21086.4	21092.3	21084.8	21128.4
25	466.667	21.25	1	21.25	2												550	0.134	0.102	0.137	0.09	0.131	0.06		675	0.0003	0.0006		943.2	24055.9	22964.5	22867.1	22859.2	23498.6	22859.2	23119.2	22859.2	23871.7	925	20737.4	21090.1	21123.7	21091.6	21097.5	21090.1	21132.7
25.02	550	21.255	2	21.255	3												549	0.13	0.099	0.134	0.088	0.129	0.06		674.5	0.0002	0.0006		943.1	23996.4	22963.9	22864.6	22856.6	23541	22856.6	23078.7	22856.6	23878.4	924.9	21108.8	21095.3	21128.1	21096.9	21102.7	21095.3	21137
25.04	400	21.26	3	21.26	0												548	0.126	0.096	0.132	0.087	0.127	0.059		674	0.0002	0.0006		943	23986.5	22963.4	22862.2	22854	23582.5	22854	23042.1	22854	23888.1	924.8	21349.5	21100.6	21132.6	21102.1	21107.9	21100.6	21141.4
25.06	391.667	21.265	1	21.265	1												547	0.123	0.093	0.13	0.085	0.125	0.059		673.5	0.0002	0.0006		942.9	23984.9	22962.8	22859.6	22851.3	23622.4	22851.3	23009.1	22851.3	23900.1	924.7	21206.7	21196.7	21228	21198.2	21203.9	21196.7	21236.7
25.08	358.333	21.27	1	21.27	3												546	0.119	0.09	0.128	0.083	0.123	0.058		673	0.0002	0.0006		942.8	24019.2	22962.4	22857.2	22848.6	23659.9	22848.6	22979.9	22848.6	23913.5	924.6	21322.5	21292.9	21323.4	21294.4	21300	21292.9	21332
25.1	533.333	21.275	0	21.275	4												545	0.116	0.087	0.125	0.081	0.122	0.058		672.5	0.0001	0.0006		942.7	24000.4	22962.1	22854.7	22846.1	23694.3	22846.1	22954.3	22846.1	23927.3
25.12	408.333	21.28	4	21.28	4												544	0.112	0.084	0.123	0.08	0.12	0.057		672	0.0002	0.0006		942.6	23795	22962	22852.4	22843.5	23724.9	22843.5	22932	22843.5	23940.7
25.14	358.333	21.285	0	21.285	1												543	0.109	0.082	0.121	0.078	0.118	0.057		671.5	0.0001	0.0006		942.5	23802	22962.1	22850.2	22841.1	23751	22841.1	22912.7	22841.1	23952.7
25.16	400	21.29	2	21.29	4												542	0.106	0.08	0.12	0.076	0.117	0.056		671	0.0002	0.0006		942.4	23849.1	22962.2	22847.9	22838.6	23772.3	22838.6	22896.1	22838.6	23962.7
25.18	475	21.295	0	21.295	4												541	0.104	0.077	0.118	0.075	0.116	0.056		670.5	0.0002	0.0006		942.3	24054.6	22962.5	22845.7	22836.2	23788.5	22836.2	22882	22836.2	23970.1
25.2	391.667	21.3	1	21.3	3												540	0.101	0.075	0.116	0.074	0.114	0.055		670	0.0003	0.0006		942.2	23873.7	22962.8	22843.4	22833.7	23799.7	22833.7	22869.8	22833.7	23974.6
25.22	433.333	21.305	2	21.305	4												539	0.099	0.074	0.115	0.073	0.113	0.055		669.5	0.0002	0.0006		942.1	23886.2	22963.2	22841	22831.1	23806.2	22831.1	22859.3	22831.1	23976.4
25.24	458.333	21.31	1	21.31	2												538	0.097	0.072	0.113	0.072	0.112	0.055		669	0.0002	0.0006		942	24093.7	22963.6	22838.6	22828.4	23808.6	22828.4	22850.3	22828.4	23975.8
25.26	533.333	21.315	1	21.315	5												537	0.095	0.07	0.112	0.07	0.111	0.055		668.5	0.0002	0.0006		941.9	23959.1	22964.1	22836.2	22825.8	23808.1	22825.8	22842.6	22825.8	23973.6
25.28	458.333	21.32	3	21.32	2												536	0.093	0.068	0.111	0.069	0.11	0.055		668	0.0002	0.0006		941.8	23962.3	22964.9	22833.9	22823.3	23806	22823.3	22836.1	22823.3	23971
25.3	450	21.325	0	21.325	4												535	0.091	0.066	0.11	0.068	0.109	0.055		667.5	0.0002	0.0006		941.7	23698.5	22965.8	22831.6	22820.7	23800.1	22820.7	22830.3	22820.7	23965.7
25.32	466.667	21.33	2	21.33	2												534	0.089	0.065	0.109	0.068	0.108	0.055		667	0.0002	0.0006		941.6	23949.7	22966.9	22829.3	22818.1	23785.7	22818.1	22825.3	22818.1	23952.8
25.34	358.333	21.335	0	21.335	5												533	0.087	0.064	0.107	0.067	0.108	0.054		666.5	0.0002	0.0006		941.5	23981.9	22968.2	22827.1	22815.7	23763.1	22815.7	22821	22815.7	23932.5
25.36	400	21.34	2	21.34	4												532	0.085	0.062	0.106	0.066	0.107	0.054		666	0.0002	0.0006		941.4	23776.7	22969.7	22824.9	22813.2	23732.8	22813.2	22817.1	22813.2	23904.9
25.38	416.667	21.345	1	21.345	5												531	0.084	0.061	0.105	0.065	0.106	0.054		665.5	0.0002	0.0006		941.3	23944.2	22971.4	22822.7	22810.7	23695.3	22810.7	22813.6	22810.7	23870.9
25.4	450	21.35	1	21.35	10												530	0.082	0.06	0.104	0.064	0.106	0.054		665	0	0.0006		941.2	23755.5	22973.3	22820.6	22808.3	23651.8	22808.3	22810.4	22808.3	23831.2
25.42	433.333	21.355	2	21.355	1												529	0.081	0.059	0.104	0.064	0.105	0.054		664.5	0.0002	0.0006		941.1	23717.2	22975.6	22818.6	22806	23603.1	22806	22807.4	22806	23786.8
25.44	466.667	21.36	1	21.36	2												528	0.08	0.058	0.103	0.063	0.105	0.054		664	0.0002	0.0006		941	23878.9	22978	22816.6	22803.6	23550.2	22803.6	22804.6	22803.6	23738.7
25.46	433.333	21.365	2	21.365	4												527	0.078	0.057	0.102	0.063	0.104	0.054		663.5	0.0002	0.0006		940.9	23819.6	22980.7	22814.6	22801.3	23494.5	22801.3	22802	22801.3	23688
25.48	275	21.37	5	21.37	2												526	0.077	0.056	0.102	0.062	0.104	0.054		663	0.0002	0.0006		940.8	23804.6	22983.6	22812.6	22798.9	23436.8	22798.9	22799.4	22798.9	23635.8
25.5	391.667	21.375	3	21.375	5												525	0.076	0.055	0.101	0.062	0.104	0.054		662.5	0.0002	0.0006		940.7	23815.9	22986.9	22810.7	22796.6	23378.5	22796.6	22797	22796.6	23583.2
25.52	358.333	21.38	1	21.38	2												524	0.076	0.055	0.101	0.062	0.104	0.054		662	0.0002	0.0006		940.6	23556	22990.7	22809	22794.5	23320.6	22794.5	22794.8	22794.5	23531.5
25.54	391.667	21.385	2	21.385	2												523	0.075	0.054	0.1	0.061	0.104	0.054		661.5	0.0001	0.0006		940.5	23477.8	22995	22807.5	22792.7	23264	22792.7	22792.8	22792.7	23481.4
25.56	450	21.39	3	21.39	2												522	0.074	0.053	0.1	0.061	0.104	0.054		661	0.0001	0.0007		940.4	23272.1	23000	22806.3	22791.1	23209.7	22791.1	22791.2	22791.1	23434
25.58	491.667	21.395	2	21.395	0												521	0.073	0.053	0.1	0.061	0.104	0.054		660.5	0.0003	0.0006		940.3	23229.7	23005.4	22805.4	22789.6	23158.2	22789.6	22789.7	22789.6	23389.8
25.6	558.333	21.4	0	21.4	1												520	0.073	0.053	0.1	0.061	0.104	0.054		660	0.0003	0.0006		940.2	23416	23011.4	22804.5	22788.3	23109.8	22788.3	22788.3	22788.3	23349.2
25.62	433.333	21.405	2	21.405	1												519	0.072	0.052	0.099	0.061	0.104	0.054		659.5	0.0002	0.0006		940.1	23401.9	23017.9	22803.7	22787	23065.1	22787	22787.1	22787	23312.7
25.64	333.333	21.41	0	21.41	1												518	0.072	0.052	0.099	0.061	0.104	0.055		659	0	0.0006		940	23193.1	23024.9	22803.1	22785.9	23024.2	22785.9	22785.9	22785.9	23280.5
25.66	375	21.415	2	21.415	3												517	0.072	0.052	0.099	0.061	0.104	0.055		658.5	0	0.0006		939.9	23111.8	23032.4	22802.5	22784.7	22987.3	22784.7	22784.8	22784.7	23252.7
25.68	508.333	21.42	4	21.42	2												516	0.071	0.051	0.099	0.061	0.104	0.055		658	0	0.0006		939.8	23162.9	23040.7	22802	22783.8	22954.3	22783.8	22783.8	22783.8	23229.5
25.7	383.333	21.425	1	21.425	4												515	0.071	0.051	0.099	0.061	0.104	0.055		657.5	0	0.0006		939.7	23045.1	23049.6	22801.8	22782.9	22925.3	22782.9	22782.9	22782.9	23210.8
25.72	375	21.43	2	21.43	2												514	0.071	0.051	0.099	0.061	0.105	0.055		657	0	0.0006		939.6	23170.3	23059	22801.4	22781.9	22899.7	22781.9	22781.9	22781.9	23196.3
25.74	375	21.435	2	21.435	6												513	0.071	0.051	0.099	0.061	0.105	0.055		656.5	0	0.0006		939.5	23445.6	23069	22800.9	22780.8	22877.3	22780.8	22780.8	22780.8	23185.6
25.76	483.333	21.44	4	21.44	5												512	0.07	0.051	0.099	0.061	0.105	0.056		656	0.0002	0.0006		939.4	23483.1	23079.7	22800.4	22779.7	22858.1	22779.7	22779.7	22779.7	23179
25.78	458.333	21.445	1	21.445	3												511	0.07	0.051	0.099	0.061	0.106	0.056		655.5	0	0.0006		939.3	23081	23091.2	22800	22778.5	22841.8	22778.5	22778.5	22778.5	23175.9
25.8	416.667	21.45	4	21.45	1												510	0.07	0.051	0.099	0.061	0.106	0.056		655	0.0002	0.0007		939.2	23049.4	23103.6	22799.6	22777.4	22827.8	22777.4	22777.4	22777.4	23176.3
25.82	425	21.455	0	21.455	3												509	0.07	0.051	0.099	0.061	0.106	0.056		654.5	0.0003	0.0007		939.1	23268.6	23117	22799.2	22776.2	22816.2	22776.2	22776.2	22776.2	23179.9
25.84	475	21.46	2	21.46	5												508	0.07	0.051	0.099	0.061	0.107	0.056		654	0.0002	0.0007		939	23366.6	23131.5	22798.9	22775.1	22806.5	22775.1	22775.1	22775.1	23186.6
25.86	441.667	21.465	1	21.465	4												507	0.07	0.051	0.099	0.062	0.107	0.057		653.5	0	0.0007		938.9	23345.4	23147.1	22798.7	22774	22798.4	22774	22774	22774	23196.1
25.88	425	21.47	2	21.47	0												506	0.07	0.051	0.099	0.062	0.107	0.057		653	0	0.0007		938.8	23120.7	23163.9	22798.4	22772.8	22791.6	22772.8	22772.8	22772.8	23208.2
25.9	425	21.475	3	21.475	5												505	0.07	0.051	0.099	0.062	0.108	0.057		652.5	0	0.0007		938.7	23310.4	23182.1	22798.1	22771.6	22786	22771.6	22771.6	22771.6	23222.9
25.92	483.333	21.48	2	21.48	2												504	0.07	0.051	0.099	0.062	0.108	0.057		652	0	0.0007		938.6	23245.5	23201.8	22798	22770.4	22781.3	22770.4	22770.4	22770.4	23240.2
25.94	441.667	21.485	3	21.485	3												503	0.07	0.051	0.099	0.062	0.108	0.057		651.5	0	0.0007		938.5	23266	23223.3	22797.9	22769.2	22777.4	22769.2	22769.2	22769.2	23260
25.96	316.667	21.49	0	21.49	3												502	0.07	0.051	0.099	0.063	0.109	0.058		651	0	0.0007		938.4	23416.9	23246.5	22797.7	22767.9	22774	22767.9	22767.9	22767.9	23282.3
25.98	400	21.495	3	21.495	4												501	0.07	0.051	0.099	0.063	0.109	0.058		650.5	0	0.0006		938.3	23352.8	23271.9	22797.7	22766.8	22771.2	22766.8	22766.8	22766.8	23307.3
26	575	21.5	1	21.5	5												500	0.07	0.051	0.099	0.063	0.109	0.058		650	0	0.0006		938.2	22987.9	23299.7	22798	22765.7	22769	22765.7	22765.7	22765.7	23335.3
26.02	433.333	21.505	3	21.505	3												499	0.07	0.05	0.099	0.063	0.11	0.058		649.5	0	0.0007		938.1	22909.8	23330.2	22798.4	22764.8	22767.1	22764.8	22764.8	22764.8	23366.2
26.04	316.667	21.51	2	21.51	3												498	0.07	0.05	0.099	0.063	0.11	0.058		649	0	0.0006		938	23193.9	23363.5	22798.8	22763.7	22765.4	22763.7	22763.7	22763.7	23400.2
26.06	383.333	21.515	3	21.515	3												497	0.069	0.05	0.099	0.063	0.11	0.058		648.5	0.0001	0.0006		937.9	23465.9	23399.8	22799.2	22762.6	22763.8	22762.6	22762.6	22762.6	23437.6
26.08	316.667	21.52	1	21.52	2												496	0.069	0.05	0.099	0.063	0.11	0.059		648	0	0.0006		937.8	23591.2	23439.4	22799.5	22761.3	22762.1	22761.3	22761.3	22761.3	23478.5
26.1	341.667	21.525	4	21.525	2												495	0.069	0.05	0.099	0.063	0.111	0.059		647.5	0	0.0006		937.7	23524.1	23482.7	22799.7	22759.6	22760.2	22759.6	22759.6	22759.6	23523.3
26.12	433.333	21.53	1	21.53	4												494	0.068	0.049	0.099	0.063	0.111	0.059		647	0	0.0007		937.6	23443.5	23530.2	22799.8	22757.8	22758.3	22757.8	22757.8	22757.8	23572.6
26.14	400	21.535	3	21.535	3												493	0.068	0.049	0.099	0.063	0.111	0.059		646.5	0.0002	0.0007		937.5	23560.5	23582.5	22799.9	22756	22756.3	22756	22756	22756	23626.8
26.16	500	21.54	3	21.54	1												492	0.068	0.049	0.098	0.063	0.111	0.059		646	0	0.0007		937.4	23655.8	23640.2	22800.1	22754	22754.2	22754	22754	22754	23686.5
26.18	483.333	21.545	3	21.545	4												491	0.067	0.048	0.098	0.063	0.111	0.059		645.5	0.0002	0.0007		937.3	23774	23703.9	22800.4	22752	22752.1	22752	22752	22752	23752.5
26.2	475	21.55	1	21.55	2												490	0.067	0.048	0.098	0.063	0.111	0.059		645	0.0003	0.0007		937.2	23705.8	23774.1	22800.6	22749.6	22749.7	22749.6	22749.6	22749.6	23825.1
26.22	433.333	21.555	7	21.555	2												489	0.066	0.048	0.098	0.063	0.111	0.059		644.5	0.0003	0.0007		937.1	24033.7	23851.4	22800.7	22747	22747.1	22747	22747	22747	23905.2
26.24	566.667	21.56	0	21.56	3												488	0.066	0.047	0.098	0.063	0.111	0.059		644	0.0003	0.0007		937	24192.6	23936.8	22800.8	22744.2	22744.2	22744.2	22744.2	22744.2	23993.5
26.26	483.333	21.565	2	21.565	3												487	0.065	0.047	0.097	0.063	0.111	0.06		643.5	0.0003	0.0007		936.9	24187.2	24031	22800.9	22741.1	22741.1	22741.1	22741.1	22741.1	24090.8
26.28	366.667	21.57	2	21.57	1												486	0.064	0.046	0.097	0.062	0.111	0.06		643	0.0002	0.0006		936.8	24273.9	24134.7	22800.9	22737.7	22737.7	22737.7	22737.7	22737.7	24197.9
26.3	450	21.575	8	21.575	3												485	0.064	0.046	0.097	0.062	0.111	0.06		642.5	0	0.0006		936.7	24318.7	24248.6	22801.1	22734.1	22734.1	22734.1	22734.1	22734.1	24315.6
26.32	491.667	21.58	2	21.58	3												484	0.063	0.045	0.096	0.062	0.111	0.06		642	0.0002	0.0006		936.6	24439.8	24373.3	22801.4	22730.3	22730.3	22730.3	22730.3	22730.3	24444.4
26.34	366.667	21.585	3	21.585	5												483	0.062	0.045	0.096	0.062	0.111	0.06		641.5	0.0002	0.0006		936.5	24726.7	24508.6	22801.6	22726.1	22726.1	22726.1	22726.1	22726.1	24584.2
26.36	400	21.59	1	21.59	5												482	0.062	0.044	0.095	0.062	0.111	0.06		641	0.0002	0.0006		936.4	25010.3	24654.5	22802	22721.6	22721.6	22721.6	22721.6	22721.6	24734.9
26.38	425	21.595	1	21.595	2												481	0.061	0.043	0.095	0.061	0.111	0.06		640.5	0	0.0006		936.3	24909.1	24809.7	22802.6	22716.7	22716.7	22716.7	22716.7	22716.7	24895.6
26.4	483.333	21.6	3	21.6	3												480	0.06	0.043	0.095	0.061	0.111	0.06		640	0	0.0006		936.2	25103.7	24972.5	22803.3	22711.5	22711.5	22711.5	22711.5	22711.5	25064.3
26.42	308.333	21.605	1	21.605	1												479	0.06	0.042	0.094	0.061	0.111	0.06		639.5	0.0002	0.0006		936.1	25022.4	25139.7	22804.5	22706.2	22706.2	22706.2	22706.2	22706.2	25238
26.44	416.667	21.61	4	21.61	1												478	0.059	0.042	0.094	0.061	0.111	0.06		639	0.0002	0.0006		936	25224.3	25306.6	22806.2	22700.6	22700.6	22700.6	22700.6	22700.6	25412.2
26.46	416.667	21.615	2	21.615	2												477	0.058	0.041	0.093	0.061	0.111	0.06		638.5	0.0002	0.0006		935.9	25409	25466.8	22808.4	22694.6	22694.6	22694.6	22694.6	22694.6	25580.6
26.48	408.333	21.62	6	21.62	4												476	0.058	0.041	0.093	0.06	0.111	0.06		638	0.0002	0.0006		935.8	25711.2	25613	22811.1	22688.4	22688.4	22688.4	22688.4	22688.4	25735.7
26.5	483.333	21.625	3	21.625	5												475	0.057	0.04	0.093	0.06	0.111	0.06		637.5	0	0.0007		935.7	25799.1	25736.4	22814.5	22681.6	22681.6	22681.6	22681.6	22681.6	25869.3
26.52	416.667	21.63	1	21.63	2												474	0.056	0.04	0.092	0.06	0.111	0.06		637	0	0.0007		935.6	25944.4	25828.7	22818.7	22674.5	22674.5	22674.5	22674.5	22674.5	25973
26.54	291.667	21.635	3	21.635	6												473	0.056	0.039	0.092	0.06	0.111	0.06		636.5	0	0.0007		935.5	26212.7	25882.7	22824.1	22666.9	22666.9	22666.9	22666.9	22666.9	26039.9
26.56	266.667	21.64	1	21.64	2												472	0.055	0.039	0.091	0.06	0.111	0.061		636	0	0.0007		935.4	26189.2	25893.8	22830.9	22659.1	22659.1	22659.1	22659.1	22659.1	26065.5
26.58	358.333	21.645	1	21.645	4												471	0.054	0.038	0.091	0.059	0.111	0.061		635.5	0	0.0007		935.3	26195	25860	22839.6	22651.2	22651.2	22651.2	22651.2	22651.2	26048.4
26.6	383.333	21.65	3	21.65	4												470	0.054	0.038	0.091	0.059	0.111	0.061		635	0	0.0007		935.2	26101.9	25783.5	22850.8	22643.3	22643.3	22643.3	22643.3	22643.3	25991
26.62	408.333	21.655	3	21.655	3												469	0.053	0.037	0.09	0.059	0.111	0.061		634.5	0	0.0006		935.1	25793.5	25669.8	22865.1	22635.6	22635.6	22635.6	22635.6	22635.6	25899.2
26.64	400	21.66	6	21.66	3												468	0.053	0.037	0.09	0.059	0.111	0.061		634	0	0.0006		935	25743.1	25526.6	22883.2	22628.3	22628.3	22628.3	22628.3	22628.3	25781.5
26.66	391.667	21.665	1	21.665	4												467	0.052	0.036	0.089	0.059	0.111	0.061		633.5	0	0.0007		934.9	25296.5	25362.5	22905.8	22621.3	22621.3	22621.3	22621.3	22621.3	25647
26.68	375	21.67	3	21.67	3												466	0.051	0.036	0.089	0.059	0.111	0.061		633	0	0.0007		934.8	25593.3	25185.9	22933.7	22614.5	22614.5	22614.5	22614.5	22614.5	25505.1
26.7	400	21.675	2	21.675	6												465	0.051	0.035	0.089	0.059	0.111	0.061		632.5	0	0.0007		934.7	25480.5	25004.3	22968	22608	22608	22608	22608	22608	25364.4
26.72	433.333	21.68	2	21.68	2												464	0.05	0.035	0.088	0.058	0.111	0.061		632	0	0.0007		934.6	25267	24823.7	23010.1	22601.7	22601.7	22601.7	22601.7	22601.7	25232.1
26.74	466.667	21.685	6	21.685	2												463	0.05	0.034	0.088	0.058	0.111	0.061		631.5	0	0.0007		934.5	25154.3	24648.6	23061.5	22595.6	22595.6	22595.6	22595.6	22595.6	25114.5
26.76	500	21.69	3	21.69	4												462	0.049	0.034	0.088	0.058	0.112	0.061		631	0	0.0007		934.4	24899.4	24482.1	23124.4	22589.8	22589.8	22589.8	22589.8	22589.8	25016.7
26.78	383.333	21.695	3	21.695	5												461	0.049	0.033	0.087	0.058	0.112	0.061		630.5	0	0.0007		934.3	24767.5	24326	23201	22584.3	22584.3	22584.3	22584.3	22584.3	24942.7
26.8	491.667	21.7	3	21.7	2												460	0.048	0.033	0.087	0.058	0.112	0.061		630	0	0.0007		934.2	24950.7	24181	23293.8	22578.9	22578.9	22578.9	22578.9	22578.9	24896
26.82	416.667	21.705	2	21.705	5												459	0.047	0.032	0.086	0.058	0.112	0.061		629.5	0	0.0007		934.1	24989	24047.3	23405.1	22573.5	22573.5	22573.5	22573.5	22573.5	24878.9
26.84	525	21.71	5	21.71	4												458	0.047	0.032	0.086	0.057	0.112	0.061		629	0	0.0007		934	25069.4	23924.5	23536.2	22568	22568	22568	22568	22568	24892.7
26.86	358.333	21.715	1	21.715	6												457	0.046	0.032	0.086	0.057	0.112	0.061		628.5	0	0.0007		933.9	25131.8	23812.1	23686.2	22562.3	22562.3	22562.3	22562.3	22562.3	24936.1
26.88	408.333	21.72	1	21.72	3												456	0.045	0.031	0.085	0.057	0.112	0.061		628	0	0.0007		933.8	25022.8	23709.5	23850	22556.6	22556.6	22556.6	22556.6	22556.6	25002.9
26.9	341.667	21.725	2	21.725	3												455	0.045	0.031	0.085	0.057	0.112	0.062		627.5	0	0.0007		933.7	25067.6	23615.8	24014.7	22550.9	22550.9	22550.9	22550.9	22550.9	25079.7
26.92	375	21.73	5	21.73	5												454	0.044	0.03	0.085	0.057	0.112	0.062		627	0	0.0007		933.6	25042.1	23530.5	24159.1	22545.2	22545.2	22545.2	22545.2	22545.2	25144.3
26.94	441.667	21.735	1	21.735	3												453	0.044	0.03	0.084	0.057	0.112	0.062		626.5	0	0.0007		933.5	24983.9	23452.6	24255.8	22539.5	22539.5	22539.5	22539.5	22539.5	25168.9
26.96	408.333	21.74	5	21.74	1												452	0.043	0.029	0.084	0.057	0.112	0.062		626	0	0.0007		933.4	25025	23381.4	24281.4	22533.8	22533.8	22533.8	22533.8	22533.8	25129
26.98	441.667	21.745	8	21.745	4												451	0.043	0.029	0.084	0.057	0.112	0.062		625.5	0	0.0007		933.3	25057.2	23316.4	24228	22528.2	22528.2	22528.2	22528.2	22528.2	25016.2
27	458.333	21.75	2	21.75	9												450	0.042	0.028	0.083	0.056	0.112	0.062		625	0	0.0007		933.2	24959.4	23257	24107.7	22522.7	22522.7	22522.7	22522.7	22522.7	24842
27.02	375	21.755	5	21.755	1												449	0.042	0.028	0.083	0.056	0.113	0.063		624.5	0	0.0007		933.1	24597.8	23202.6	23945.9	22517.4	22517.4	22517.4	22517.4	22517.4	24631.1
27.04	400	21.76	2	21.76	2												448	0.042	0.028	0.083	0.057	0.113	0.063		624	0	0.0007		933	24510.6	23153	23769.2	22512.5	22512.5	22512.5	22512.5	22512.5	24409.7
27.06	416.667	21.765	1	21.765	4												447	0.041	0.027	0.083	0.057	0.113	0.063		623.5	0	0.0007		932.9	24228.3	23107.7	23597.4	22508	22508	22508	22508	22508	24197.1
27.08	433.333	21.77	4	21.77	2												446	0.041	0.027	0.082	0.057	0.113	0.063		623	0	0.0007		932.8	24173.2	23066.3	23441.4	22503.9	22503.9	22503.9	22503.9	22503.9	24003.8
27.1	450	21.775	3	21.775	7												445	0.04	0.027	0.082	0.057	0.114	0.064		622.5	0	0.0007		932.7	24054.1	23028.5	23305.3	22500.2	22500.2	22500.2	22500.2	22500.2	23833.6
27.12	416.667	21.78	6	21.78	1												444	0.04	0.026	0.082	0.056	0.114	0.064		622	0	0.0007		932.6	23741.1	22993.9	23189.5	22496.9	22496.9	22496.9	22496.9	22496.9	23686.5
27.14	416.667	21.785	2	21.785	2												443	0.039	0.026	0.082	0.056	0.114	0.064		621.5	0	0.0008		932.5	23525.1	22962.3	23092	22494	22494	22494	22494	22494	23560.3
27.16	391.667	21.79	5	21.79	8												442	0.039	0.025	0.082	0.056	0.114	0.064		621	0	0.0007		932.4	23347.5	22933.4	23010.5	22491.6	22491.6	22491.6	22491.6	22491.6	23452.4
27.18	425	21.795	2	21.795	3												441	0.038	0.025	0.081	0.056	0.114	0.064		620.5	0	0.0007		932.3	23023.9	22907.1	22942.4	22489.6	22489.6	22489.6	22489.6	22489.6	23359.9
27.2	375	21.8	2	21.8	4												440	0.038	0.025	0.081	0.056	0.114	0.064		620	0	0.0008		932.2	23129.1	22882.8	22885.2	22487.8	22487.8	22487.8	22487.8	22487.8	23280.2
27.22	408.333	21.805	4	21.805	4												439	0.037	0.024	0.081	0.056	0.115	0.064		619.5	0	0.0007		932.1	23358.4	22860.4	22837	22486.2	22486.2	22486.2	22486.2	22486.2	23211.2
27.24	391.667	21.81	5	21.81	3												438	0.037	0.024	0.081	0.056	0.115	0.064		619	0	0.0008		932	23130.2	22839.8	22796.2	22484.9	22484.9	22484.9	22484.9	22484.9	23151.1
27.26	341.667	21.815	4	21.815	7												437	0.037	0.024	0.08	0.056	0.115	0.064		618.5	0	0.0008		931.9	22697.8	22820.6	22761.4	22483.5	22483.5	22483.5	22483.5	22483.5	23098.4
27.28	466.667	21.82	3	21.82	4												436	0.036	0.023	0.08	0.056	0.115	0.065		618	0	0.0008		931.8	22987.8	22802.8	22731.5	22482.4	22482.4	22482.4	22482.4	22482.4	23052
27.3	350	21.825	2	21.825	5												435	0.036	0.023	0.08	0.056	0.116	0.065		617.5	0	0.0008		931.7	22810.4	22786.4	22705.9	22481.4	22481.4	22481.4	22481.4	22481.4	23010.9
27.32	491.667	21.83	6	21.83	3												434	0.036	0.023	0.08	0.056	0.116	0.065		617	0	0.0008		931.6	22880.8	22771.1	22683.7	22480.5	22480.5	22480.5	22480.5	22480.5	22974.3
27.34	383.333	21.835	1	21.835	3												433	0.035	0.023	0.08	0.056	0.116	0.065		616.5	0	0.0008		931.5	22963.5	22756.8	22664.3	22479.6	22479.6	22479.6	22479.6	22479.6	22941.5
27.36	258.333	21.84	4	21.84	4												432	0.035	0.022	0.079	0.056	0.117	0.065		616	0	0.0008		931.4	22689.5	22743.6	22647.4	22478.9	22478.9	22478.9	22478.9	22478.9	22912.1
27.38	425	21.845	3	21.845	2												431	0.035	0.022	0.079	0.056	0.117	0.065		615.5	0	0.0008		931.3	22600.6	22731.2	22632.6	22478.3	22478.3	22478.3	22478.3	22478.3	22885.5
27.4	308.333	21.85	3	21.85	2												430	0.034	0.022	0.079	0.056	0.117	0.066		615	0	0.0008		931.2	22648.4	22719.6	22619.5	22477.7	22477.7	22477.7	22477.7	22477.7	22861.4
27.42	450	21.855	1	21.855	6												429	0.034	0.022	0.079	0.056	0.118	0.066		614.5	0	0.0008		931.1	22738.1	22708.8	22607.9	22477.2	22477.2	22477.2	22477.2	22477.2	22839.5
27.44	416.667	21.86	4	21.86	5												428	0.034	0.022	0.079	0.056	0.118	0.066		614	0	0.0008		931	22785.7	22698.5	22597.3	22476.6	22476.6	22476.6	22476.6	22476.6	22819.3
27.46	433.333	21.865	1	21.865	6												427	0.034	0.021	0.079	0.056	0.118	0.066		613.5	0	0.0009		930.9	23026.9	22688.7	22587.8	22475.8	22475.8	22475.8	22475.8	22475.8	22800.6
27.48	408.333	21.87	8	21.87	3												426	0.033	0.021	0.079	0.057	0.119	0.066		613	0	0.0008		930.8	22807.3	22679.4	22579.1	22475.1	22475.1	22475.1	22475.1	22475.1	22783.4
27.5	433.333	21.875	4	21.875	3												425	0.033	0.021	0.079	0.057	0.119	0.067		612.5	0	0.0008		930.7	22576.9	22670.7	22571.3	22474.4	22474.4	22474.4	22474.4	22474.4	22767.6
27.52	350	21.88	4	21.88	5												424	0.033	0.021	0.079	0.057	0.12	0.067		612	0	0.0008		930.6	22660.1	22662.4	22564.2	22473.7	22473.7	22473.7	22473.7	22473.7	22752.8
27.54	375	21.885	1	21.885	2												423	0.033	0.021	0.079	0.057	0.12	0.067		611.5	0	0.0008		930.5	22818.4	22654.6	22557.8	22473.1	22473.1	22473.1	22473.1	22473.1	22739.2
27.56	383.333	21.89	7	21.89	7												422	0.033	0.021	0.079	0.057	0.121	0.067		611	0	0.0008		930.4	22852.5	22647.1	22551.8	22472.4	22472.4	22472.4	22472.4	22472.4	22726.4
27.58	550	21.895	3	21.895	3												421	0.033	0.021	0.079	0.057	0.121	0.068		610.5	0	0.0009		930.3	23027.1	22639.8	22546.2	22471.6	22471.6	22471.6	22471.6	22471.6	22714.4
27.6	383.333	21.9	3	21.9	3												420	0.033	0.021	0.079	0.058	0.122	0.068		610	0	0.0008		930.2	22822.4	22632.9	22540.9	22470.7	22470.7	22470.7	22470.7	22470.7	22703.1
27.62	416.667	21.905	5	21.905	5												419	0.032	0.021	0.079	0.058	0.122	0.068		609.5	0	0.0009		930.1	22684.5	22626.4	22536.1	22470	22470	22470	22470	22470	22692.5
27.64	508.333	21.91	3	21.91	3												418	0.033	0.021	0.079	0.058	0.123	0.068		609	0	0.0009		930	22630.3	22620.2	22531.8	22469.3	22469.3	22469.3	22469.3	22469.3	22682.7
27.66	500	21.915	7	21.915	1												417	0.033	0.021	0.079	0.058	0.123	0.069		608.5	0	0.0009		929.9	22672.5	22614.4	22527.7	22468.6	22468.6	22468.6	22468.6	22468.6	22673.5
27.68	300	21.92	4	21.92	4												416	0.033	0.021	0.079	0.059	0.124	0.069		608	0	0.0009		929.8	22965.3	22608.7	22523.9	22467.9	22467.9	22467.9	22467.9	22467.9	22664.7
27.7	408.333	21.925	1	21.925	1												415	0.033	0.021	0.079	0.059	0.125	0.069		607.5	0	0.0009		929.7	23001.7	22603.3	22520.2	22467.2	22467.2	22467.2	22467.2	22467.2	22656.4
27.72	466.667	21.93	3	21.93	8												414	0.033	0.021	0.08	0.059	0.126	0.07		607	0	0.001		929.6	22712.4	22598.1	22516.8	22466.4	22466.4	22466.4	22466.4	22466.4	22648.5
27.74	441.667	21.935	5	21.935	6												413	0.034	0.022	0.08	0.06	0.126	0.07		606.5	0	0.0009		929.5	22654	22593.1	22513.7	22465.7	22465.7	22465.7	22465.7	22465.7	22641.1
27.76	441.667	21.94	4	21.94	7												412	0.034	0.022	0.08	0.06	0.127	0.07		606	0	0.0009		929.4	22456.6	22588.6	22510.8	22465.2	22465.2	22465.2	22465.2	22465.2	22634.2
27.78	433.333	21.945	6	21.945	7												411	0.035	0.022	0.081	0.061	0.128	0.071		605.5	0	0.001		929.3	22675.5	22584.3	22508.3	22464.8	22464.8	22464.8	22464.8	22464.8	22627.8
27.8	425	21.95	10	21.95	6												410	0.035	0.023	0.081	0.061	0.129	0.071		605	0	0.001		929.2	22752.3	22580.3	22506	22464.5	22464.5	22464.5	22464.5	22464.5	22621.8
27.82	475	21.955	2	21.955	5												409	0.036	0.023	0.081	0.062	0.13	0.072		604.5	0	0.001		929.1	22429.6	22576.6	22503.9	22464.2	22464.2	22464.2	22464.2	22464.2	22616.2
27.84	400	21.96	2	21.96	4												408	0.036	0.024	0.082	0.062	0.131	0.072		604	0	0.001		929	22496.8	22572.8	22501.7	22463.8	22463.8	22463.8	22463.8	22463.8	22610.7
27.86	458.333	21.965	6	21.965	8												407	0.037	0.024	0.082	0.063	0.132	0.073		603.5	0	0.001		928.9	22873.5	22569.2	22499.7	22463.4	22463.4	22463.4	22463.4	22463.4	22605.4
27.88	433.333	21.97	5	21.97	4												406	0.038	0.025	0.083	0.064	0.133	0.073		603	0	0.001		928.8	22645.3	22565.8	22497.9	22463.2	22463.2	22463.2	22463.2	22463.2	22600.6
27.9	408.333	21.975	3	21.975	6												405	0.039	0.026	0.084	0.065	0.135	0.074		602.5	0	0.001		928.7	22417.3	22562.5	22496.1	22462.8	22462.8	22462.8	22462.8	22462.8	22595.8
27.92	408.333	21.98	2	21.98	2												404	0.04	0.027	0.084	0.065	0.136	0.074		602	0	0.001		928.6	22776.6	22559.1	22494.2	22462.2	22462.2	22462.2	22462.2	22462.2	22591.1
27.94	366.667	21.985	4	21.985	9												403	0.041	0.027	0.085	0.066	0.137	0.075		601.5	0	0.001		928.5	22803.5	22556	22492.6	22461.8	22461.8	22461.8	22461.8	22461.8	22586.8
27.96	383.333	21.99	5	21.99	7												402	0.041	0.028	0.086	0.067	0.138	0.075		601	0	0.0011		928.4	22478.4	22553.2	22491.1	22461.6	22461.6	22461.6	22461.6	22461.6	22582.7
27.98	366.667	21.995	3	21.995	2												401	0.042	0.029	0.086	0.068	0.14	0.076		600.5	0	0.0011		928.3	22475.3	22550.3	22489.6	22461.2	22461.2	22461.2	22461.2	22461.2	22578.7
28	383.333	22	7	22	5												400	0.043	0.03	0.087	0.069	0.141	0.076		600	0	0.0011		928.2	22590.2	22547.5	22488.1	22460.8	22460.8	22460.8	22460.8	22460.8	22574.8
28.02	325	22.005	6	22.005	8																				599.5	0	0.0011		928.1	22799.4	22544.8	22486.7	22460.4	22460.4	22460.4	22460.4	22460.4	22571.1
28.04	400	22.01	3	22.01	1																				599	0	0.0011		928	22834.6	22542.2	22485.3	22459.9	22459.9	22459.9	22459.9	22459.9	22567.5
28.06	416.667	22.015	5	22.015	8																				598.5	0	0.0012		927.9	22600.6	22539.4	22483.8	22459.3	22459.3	22459.3	22459.3	22459.3	22563.9
28.08	391.667	22.02	7	22.02	5																				598	0	0.0012		927.8	22803.5	22536.8	22482.3	22458.7	22458.7	22458.7	22458.7	22458.7	22560.4
28.1	441.667	22.025	5	22.025	3																				597.5	0	0.0012		927.7	22652.7	22534.3	22481	22458.2	22458.2	22458.2	22458.2	22458.2	22557.1
28.12	425	22.03	3	22.03	9																				597	0	0.0013		927.6	22468.7	22532	22479.9	22457.8	22457.8	22457.8	22457.8	22457.8	22554.1
28.14	458.333	22.035	4	22.035	7																				596.5	0	0.0013		927.5	22637.5	22529.7	22478.7	22457.4	22457.4	22457.4	22457.4	22457.4	22551
28.16	341.667	22.04	4	22.04	5																				596	0	0.0013		927.4	22722.9	22527.6	22477.6	22457	22457	22457	22457	22457	22548.2
28.18	450	22.045	3	22.045	7																				595.5	0	0.0013		927.3	22690.6	22525.4	22476.5	22456.5	22456.5	22456.5	22456.5	22456.5	22545.4
28.2	500	22.05	5	22.05	6																				595	0	0.0013		927.2	22741.7	22523.3	22475.3	22456	22456	22456	22456	22456	22542.6
28.22	358.333	22.055	7	22.055	5																				594.5	0	0.0013		927.1	22635.6	22521.2	22474.2	22455.5	22455.5	22455.5	22455.5	22455.5	22539.9
28.24	383.333	22.06	4	22.06	7																				594	0	0.0013		927	22603.1	22519.1	22473.1	22454.9	22454.9	22454.9	22454.9	22454.9	22537.3
28.26	433.333	22.065	8	22.065	5																				593.5	0	0.0013		926.9	22770.3	22517.3	22472.2	22454.6	22454.6	22454.6	22454.6	22454.6	22534.9
28.28	483.333	22.07	4	22.07	6																				593	0	0.0014		926.8	22369.4	22515.7	22471.4	22454.4	22454.4	22454.4	22454.4	22454.4	22532.7
28.3	566.667	22.075	5	22.075	8																				592.5	0	0.0014		926.7	22325	22514.1	22470.8	22454.2	22454.2	22454.2	22454.2	22454.2	22530.7
28.32	508.333	22.08	6	22.08	12																				592	0	0.0014		926.6	22519.1	22512.7	22470.2	22454.1	22454.1	22454.1	22454.1	22454.1	22528.8
28.34	633.333	22.085	4	22.085	11																				591.5	0	0.0014		926.5	22568	22511.3	22469.7	22454	22454	22454	22454	22454	22527
28.36	475	22.09	5	22.09	8																				591	0	0.0014		926.4	22652.1	22509.9	22469	22453.8	22453.8	22453.8	22453.8	22453.8	22525.1
28.38	491.667	22.095	7	22.095	9																				590.5	0	0.0015		926.3	22646.6	22508.4	22468.3	22453.5	22453.5	22453.5	22453.5	22453.5	22523.1
28.4	475	22.1	7	22.1	6																				590	0	0.0015		926.2	22609.9	22506.8	22467.5	22453.1	22453.1	22453.1	22453.1	22453.1	22521.2
28.42	516.667	22.105	5	22.105	3																				589.5	0	0.0015		926.1	22561.1	22505.5	22466.9	22452.9	22452.9	22452.9	22452.9	22452.9	22519.4
28.44	450	22.11	4	22.11	5																				589	0	0.0016		926	22361.2	22504.3	22466.4	22452.8	22452.8	22452.8	22452.8	22452.8	22517.9
28.46	375	22.115	7	22.115	7																				588.5	0	0.0016		925.9	22287.8	22504.8	22467.6	22454.4	22454.4	22454.4	22454.4	22454.4	22518.1
28.48	425	22.12	8	22.12	8																				588	0.0001	0.0016		925.8	22444	22532.8	22496.4	22483.5	22483.5	22483.5	22483.5	22483.5	22545.8
28.5	441.667	22.125	8	22.125	11																				587.5	0.0001	0.0016		925.7	22617.8	22563.3	22527.5	22514.9	22514.9	22514.9	22514.9	22514.9	22575.9
28.52	450	22.13	5	22.13	5																				587	0	0.0017		925.6	22706.5	22593.8	22558.6	22546.4	22546.4	22546.4	22546.4	22546.4	22606
28.54	425	22.135	8	22.135	10																				586.5	0	0.0017		925.5	22674.4	22624.3	22589.8	22577.8	22577.8	22577.8	22577.8	22577.8	22636.2
28.56	483.333	22.14	4	22.14	7																				586	0.0001	0.0017		925.4	22468	22654.8	22620.9	22609.3	22609.3	22609.3	22609.3	22609.3	22666.5
28.58	375	22.145	9	22.145	12																				585.5	0	0.0018
28.6	433.333	22.15	7	22.15	7																				585	0	0.0018
28.62	516.667	22.155	6	22.155	6																				584.5	0	0.0018
28.64	425	22.16	9	22.16	8																				584	0	0.0019
28.66	358.333	22.165	11	22.165	10																				583.5	0	0.0019
28.68	391.667	22.17	6	22.17	11																				583	0	0.002
28.7	341.667	22.175	11	22.175	7																				582.5	0	0.002
28.72	408.333	22.18	7	22.18	7																				582	0.0001	0.002
28.74	291.667	22.185	4	22.185	12																				581.5	0.0001	0.0021
28.76	416.667	22.19	3	22.19	7																				581	0.0001	0.0021
28.78	400	22.195	13	22.195	10																				580.5	0.0001	0.0022
28.8	383.333	22.2	8	22.2	6																				580	0.0001	0.0022
28.82	383.333	22.205	10	22.205	9																				579.5	0.0001	0.0023
28.84	450	22.21	6	22.21	17																				579	0.0001	0.0028
28.86	466.667	22.215	7	22.215	12																				578.5	0.0001	0.0057
28.88	383.333	22.22	8	22.22	16																				578	0.0001	0.0062
28.9	350	22.225	7	22.225	11																				577.5	0.0001	0.0063
28.92	366.667	22.23	7	22.23	10																				577	0.0001	0.0064
28.94	375	22.235	13	22.235	15																				576.5	0.0001	0.0065
28.96	325	22.24	7	22.24	10																				576	0.0001	0.0066
28.98	366.667	22.245	12	22.245	12																				575.5	0.0001	0.0068
29	341.667	22.25	9	22.25	17																				575	0.0001	0.0069
29.02	433.333	22.255	8	22.255	12																				574.5	0.0001	0.007
29.04	316.667	22.26	10	22.26	14																				574	0.0001	0.0071
29.06	366.667	22.265	10	22.265	12																				573.5	0.0001	0.0072
29.08	408.333	22.27	13	22.27	8																				573	0.0001	0.0073
29.1	375	22.275	7	22.275	16																				572.5	0.0001	0.0074
29.12	341.667	22.28	10	22.28	8																				572	0.0001	0.0077
29.14	391.667	22.285	10	22.285	13																				571.5	0.0001	0.0078
29.16	391.667	22.29	13	22.29	16																				571	0.0001	0.0078
29.18	408.333	22.295	10	22.295	13																				570.5	0.0001	0.008
29.2	391.667	22.3	12	22.3	14																				570	0.0002	0.0081
29.22	308.333	22.305	11	22.305	11																				569.5	0.0002	0.0083
29.24	416.667	22.31	14	22.31	12																				569	0.0002	0.0084
29.26	375	22.315	10	22.315	14																				568.5	0.0002	0.0085
29.28	475	22.32	9	22.32	13																				568	0.0002	0.0087
29.3	408.333	22.325	7	22.325	14																				567.5	0.0002	0.0088
29.32	416.667	22.33	3	22.33	12																				567	0.0002	0.0089
29.34	358.333	22.335	7	22.335	8																				566.5	0.0002	0.0091
29.36	316.667	22.34	13	22.34	10																				566	0.0002	0.0093
29.38	466.667	22.345	14	22.345	14																				565.5	0.0002	0.0094
29.4	450	22.35	10	22.35	15																				565	0.0002	0.0096
29.42	383.333	22.355	10	22.355	10																				564.5	0.0001	0.0097
29.44	416.667	22.36	10	22.36	12																				564	0.0001	0.0099
29.46	250	22.365	9	22.365	13																				563.5	0.0002	0.0101
29.48	400	22.37	9	22.37	17																				563	0.0001	0.0102
29.5	475	22.375	12	22.375	11																				562.5	0.0001	0.0104
29.52	425	22.38	15	22.38	17																				562	0.0001	0.0106
29.54	383.333	22.385	11	22.385	20																				561.5	0.0001	0.0108
29.56	416.667	22.39	14	22.39	19																				561	0.0002	0.0109
29.58	433.333	22.395	10	22.395	13																				560.5	0.0001	0.0111
29.6	475	22.4	16	22.4	14																				560	0.0002	0.0113
29.62	366.667	22.405	18	22.405	16																				559.5	0.0002	0.0115
29.64	458.333	22.41	16	22.41	15																				559	0.0002	0.0117
29.66	341.667	22.415	7	22.415	14																				558.5	0.0002	0.0119
29.68	425	22.42	11	22.42	11																				558	0.0002	0.0121
29.7	450	22.425	12	22.425	9																				557.5	0.0002	0.0123
29.72	541.667	22.43	16	22.43	13																				557	0.0002	0.0125
29.74	350	22.435	14	22.435	15																				556.5	0.0002	0.0127
29.76	358.333	22.44	11	22.44	20																				556	0.0002	0.013
29.78	575	22.445	12	22.445	14																				555.5	0.0002	0.0132
29.8	516.667	22.45	20	22.45	21																				555	0.0002	0.0134
29.82	408.333	22.455	19	22.455	19																				554.5	0.0002	0.0135
29.84	383.333	22.46	13	22.46	13																				554	0.0002	0.0138
29.86	458.333	22.465	11	22.465	11																				553.5	0.0002	0.0139
29.88	516.667	22.47	15	22.47	19																				553	0.0002	0.0141
29.9	433.333	22.475	13	22.475	20																				552.5	0.0002	0.0144
29.92	491.667	22.48	15	22.48	14																				552	0.0002	0.0146
29.94	600	22.485	11	22.485	10																				551.5	0.0002	0.0147
29.96	475	22.49	16	22.49	14																				551	0.0002	0.015
29.98	558.333	22.495	19	22.495	13																				550.5	0.0002	0.0152
30	475	22.5	19	22.5	16																				550	0.0003	0.0154
30.02	591.667	22.505	13	22.505	21																				549.5	0.0002	0.0156
30.04	441.667	22.51	13	22.51	17																				549	0.0002	0.0158
30.06	458.333	22.515	19	22.515	13																				548.5	0.0002	0.0161
30.08	533.333	22.52	17	22.52	15																				548	0.0002	0.0162
30.1	483.333	22.525	13	22.525	12																				547.5	0.0002	0.0165
30.12	541.667	22.53	13	22.53	10																				547	0.0002	0.0166
30.14	458.333	22.535	17	22.535	15																				546.5	0.0003	0.0169
30.16	591.667	22.54	15	22.54	16																				546	0.0003	0.0171
30.18	450	22.545	24	22.545	17																				545.5	0.0003	0.0174
30.2	433.333	22.55	17	22.55	18																				545	0.0003	0.0176
30.22	525	22.555	14	22.555	19																				544.5	0.0003	0.0178
30.24	533.333	22.56	11	22.56	17																				544	0.0003	0.0181
30.26	566.667	22.565	17	22.565	10																				543.5	0.0003	0.0183
30.28	616.667	22.57	18	22.57	15																				543	0.0003	0.0186
30.3	666.667	22.575	20	22.575	16																				542.5	0.0003	0.0188
30.32	683.333	22.58	9	22.58	11																				542	0.0003	0.0191
30.34	716.667	22.585	10	22.585	11																				541.5	0.0003	0.0194
30.36	583.333	22.59	16	22.59	10																				541	0.0003	0.0196
30.38	700	22.595	11	22.595	8																				540.5	0.0003	0.0199
30.4	633.333	22.6	7	22.6	9																				540	0.0003	0.0201
30.42	675	22.605	14	22.605	9																				539.5	0.0003	0.0204
30.44	750	22.61	17	22.61	8																				539	0.0003	0.0207
30.46	750	22.615	9	22.615	15																				538.5	0.0003	0.0209
30.48	766.667	22.62	11	22.62	11																				538	0.0003	0.0211
30.5	841.667	22.625	10	22.625	7																				537.5	0.0003	0.0214
30.52	741.667	22.63	10	22.63	9																				537	0.0003	0.0216
30.54	825	22.635	9	22.635	3																				536.5	0.0003	0.0219
30.56	983.333	22.64	16	22.64	10																				536	0.0003	0.0221
30.58	950	22.645	14	22.645	8																				535.5	0.0003	0.0224
30.6	908.333	22.65	11	22.65	10																				535	0.0003	0.0226
30.62	833.333	22.655	12	22.655	4																				534.5	0.0003	0.0229
30.64	975	22.66	15	22.66	7																				534	0.0003	0.0231
30.66	1041.67	22.665	12	22.665	9																				533.5	0.0003	0.0234
30.68	983.333	22.67	11	22.67	10																				533	0.0003	0.0236
30.7	958.333	22.675	8	22.675	8																				532.5	0.0003	0.0239
30.72	1141.67	22.68	8	22.68	10																				532	0.0003	0.0242
30.74	925	22.685	11	22.685	9																				531.5	0.0003	0.0244
30.76	1033.33	22.69	8	22.69	13																				531	0.0003	0.0247
30.78	850	22.695	11	22.695	11																				530.5	0.0003	0.0249
30.8	1000	22.7	6	22.7	6																				530	0.0002	0.025
30.82	1133.33	22.705	7	22.705	9																				529.5	-0.0004	0.0244
30.84	1300	22.71	12	22.71	16																				529	0.0001	0.0257
30.86	1275	22.715	14	22.715	14																				528.5	0.0002	0.0261
30.88	1550	22.72	11	22.72	12																				528	0.0002	0.0263
30.9	1308.33	22.725	7	22.725	10																				527.5	0.0003	0.0265
30.92	1291.67	22.73	9	22.73	13																				527	0.0003	0.0268
30.94	1383.33	22.735	7	22.735	6																				526.5	0.0003	0.027
30.96	1741.67	22.74	11	22.74	7																				526	0.0002	0.0272
30.98	1841.67	22.745	9	22.745	8																				525.5	0.0003	0.0274
31	1758.33	22.75	10	22.75	9																				525	0.0003	0.0276
31.02	1841.67	22.755	15	22.755	12																				524.5	0.0003	0.0279
31.04	1891.67	22.76	10	22.76	7																				524	0.0003	0.0281
31.06	2125	22.765	7	22.765	9																				523.5	0.0003	0.0284
31.08	2091.67	22.77	6	22.77	6																				523	0.0003	0.0287
31.1	2425	22.775	8	22.775	6																				522.5	0.0003	0.029
31.12	2400	22.78	5	22.78	9																				522	0.0003	0.0292
31.14	2791.67	22.785	9	22.785	8																				521.5	0.0003	0.0295
31.16	2933.33	22.79	14	22.79	10																				521	0.0002	0.0297
31.18	2900	22.795	10	22.795	9																				520.5	0.0002	0.03
31.2	3350	22.8	12	22.8	4																				520	0.0002	0.0303
31.22	3725	22.805	10	22.805	7																				519.5	0.0002	0.0306
31.24	3533.33	22.81	13	22.81	5																				519	0.0002	0.0309
31.26	3841.67	22.815	12	22.815	6																				518.5	0.0002	0.0312
31.28	4025	22.82	7	22.82	8																				518	0.0003	0.0315
31.3	4166.67	22.825	5	22.825	11																				517.5	0.0003	0.0317
31.32	4650	22.83	5	22.83	5																				517	0.0003	0.0321
31.34	4925	22.835	8	22.835	5																				516.5	0.0002	0.0324
31.36	5183.33	22.84	7	22.84	5																				516	0.0003	0.0326
31.38	5525	22.845	5	22.845	3																				515.5	0.0003	0.0329
31.4	6125	22.85	7	22.85	6																				515	0.0003	0.0332
31.42	6050	22.855	6	22.855	4																				514.5	0.0003	0.0335
31.44	5866.67	22.86	5	22.86	6																				514	0.0002	0.0338
31.46	6516.67	22.865	2	22.865	4																				513.5	0.0003	0.0341
31.48	6483.33	22.87	2	22.87	7																				513	0.0002	0.0345
31.5	6900	22.875	5	22.875	6																				512.5	0.0003	0.0349
31.52	6666.67	22.88	4	22.88	2																				512	0.0003	0.0352
31.54	7158.33	22.885	7	22.885	4																				511.5	0.0003	0.0355
31.56	7041.67	22.89	4	22.89	5																				511	0.0003	0.0358
31.58	6350	22.895	6	22.895	6																				510.5	0.0002	0.0361
31.6	5783.33	22.9	5	22.9	2																				510	0.0002	0.0364
31.62	6041.67	22.905	4	22.905	2																				509.5	0.0002	0.0368
31.64	5691.67	22.91	5	22.91	4																				509	0.0003	0.0372
31.66	5100	22.915	3	22.915	6																				508.5	0.0002	0.0375
31.68	4808.33	22.92	8	22.92	4																				508	0.0002	0.0379
31.7	4575	22.925	6	22.925	2																				507.5	0.0003	0.0383
31.72	4300	22.93	5	22.93	2																				507	0.0003	0.0388
31.74	3691.67	22.935	5	22.935	3																				506.5	0.0003	0.0392
31.76	3191.67	22.94	4	22.94	2																				506	0.0003	0.0396
31.78	2841.67	22.945	5	22.945	5																				505.5	0.0002	0.0401
31.8	2766.67	22.95	3	22.95	5																				505	0.0002	0.0406
31.82	2366.67	22.955	5	22.955	4																				504.5	0.0003	0.0411
31.84	2075	22.96	2	22.96	4																				504	0.0003	0.0416
31.86	2025	22.965	2	22.965	6																				503.5	0.0003	0.0422
31.88	1450	22.97	4	22.97	8																				503	0.0002	0.0427
31.9	1625	22.975	5	22.975	6																				502.5	0.0002	0.0433
31.92	1316.67	22.98	4	22.98	4																				502	0.0002	0.0438
31.94	1233.33	22.985	6	22.985	4																				501.5	0.0002	0.0443
31.96	1258.33	22.99	5	22.99	4																				501	0.0002	0.0449
31.98	1066.67	22.995	4	22.995	4																				500.5	0.0003	0.0455
32	958.333	23	3	23	2																				500	0.0003	0.0462
32.02	991.667	23.005	3	23.005	4																				499.5	0.0003	0.0469
32.04	991.667	23.01	6	23.01	4																				499	0.0003	0.0476
32.06	833.333	23.015	6	23.015	4																				498.5	0.0003	0.0484
32.08	791.667	23.02	9	23.02	2																				498	0.0003	0.0491
32.1	633.333	23.025	3	23.025	3																				497.5	0.0003	0.0499
32.12	675	23.03	5	23.03	5																				497	0.0003	0.0507
32.14	783.333	23.035	5	23.035	6																				496.5	0.0003	0.0516
32.16	783.333	23.04	5	23.04	3																				496	0.0003	0.0524
32.18	641.667	23.045	3	23.045	2																				495.5	0.0003	0.0533
32.2	675	23.05	1	23.05	3																				495	0.0003	0.0542
32.22	575	23.055	5	23.055	2																				494.5	0.0003	0.0552
32.24	691.667	23.06	5	23.06	4																				494	0.0004	0.0562
32.26	600	23.065	4	23.065	4																				493.5	0.0004	0.0571
32.28	600	23.07	2	23.07	6																				493	0.0004	0.0583
32.3	558.333	23.075	0	23.075	5																				492.5	0.0004	0.0593
32.32	541.667	23.08	5	23.08	3																				492	0.0004	0.0604
32.34	533.333	23.085	4	23.085	6																				491.5	0.0004	0.0615
32.36	516.667	23.09	3	23.09	5																				491	0.0004	0.0627
32.38	500	23.095	3	23.095	3																				490.5	0.0004	0.064
32.4	508.333	23.1	6	23.1	3																				490	0.0004	0.0654
32.42	458.333	23.105	2	23.105	5																				489.5	0.0004	0.0667
32.44	325	23.11	2	23.11	5																				489	0.0004	0.068
32.46	508.333	23.115	4	23.115	2																				488.5	0.0004	0.0693
32.48	466.667	23.12	3	23.12	1																				488	0.0004	0.0708
32.5	425	23.125	1	23.125	4																				487.5	0.0004	0.0724
32.52	341.667	23.13	2	23.13	3																				487	0.0004	0.0741
32.54	483.333	23.135	1	23.135	5																				486.5	0.0005	0.0757
32.56	383.333	23.14	7	23.14	3																				486	0.0004	0.0774
32.58	375	23.145	7	23.145	3																				485.5	0.0005	0.0792
32.6	441.667	23.15	2	23.15	2																				485	0.0005	0.081
32.62	466.667	23.155	3	23.155	4																				484.5	0.0006	0.0829
32.64	508.333	23.16	3	23.16	5																				484	0.0005	0.0849
32.66	350	23.165	3	23.165	5																				483.5	0.0006	0.0868
32.68	383.333	23.17	1	23.17	2																				483	0.0006	0.0887
32.7	475	23.175	3	23.175	4																				482.5	0.0006	0.0908
32.72	375	23.18	5	23.18	4																				482	0.0006	0.0928
32.74	408.333	23.185	5	23.185	5																				481.5	0.0006	0.0948
32.76	383.333	23.19	3	23.19	3																				481	0.0006	0.097
32.78	316.667	23.195	3	23.195	4																				480.5	0.0006	0.0991
32.8	383.333	23.2	1	23.2	3																				480	0.0007	0.1014
32.82	391.667	23.205	2	23.205	1																				479.5	0.0007	0.1036
32.84	291.667	23.21	4	23.21	3																				479	0.0007	0.1059
32.86	416.667	23.215	3	23.215	5																				478.5	0.0007	0.1082
32.88	416.667	23.22	5	23.22	4																				478	0.0007	0.1106
32.9	341.667	23.225	4	23.225	3																				477.5	0.0008	0.1128
32.92	366.667	23.23	3	23.23	5																				477	0.0007	0.1152
32.94	375	23.235	1	23.235	3																				476.5	0.0007	0.1174
32.96	366.667	23.24	0	23.24	4																				476	0.0008	0.1197
32.98	366.667	23.245	3	23.245	3																				475.5	0.0008	0.1219
33	316.667	23.25	5	23.25	2																				475	0.0009	0.1241
33.02	400	23.255	4	23.255	3																				474.5	0.0009	0.1263
33.04	350	23.26	2	23.26	5																				474	0.0009	0.1285
33.06	350	23.265	2	23.265	3																				473.5	0.0009	0.1307
33.08	316.667	23.27	3	23.27	2																				473	0.0009	0.1329
33.1	233.333	23.275	2	23.275	3																				472.5	0.0009	0.135
33.12	308.333	23.28	2	23.28	3																				472	0.0009	0.137
33.14	316.667	23.285	2	23.285	1																				471.5	0.001	0.139
33.16	291.667	23.29	3	23.29	2																				471	0.001	0.141
33.18	416.667	23.295	1	23.295	1																				470.5	0.001	0.1429
33.2	383.333	23.3	5	23.3	2																				470	0.001	0.1449
33.22	266.667	23.305	2	23.305	4																				469.5	0.0011	0.1467
33.24	400	23.31	7	23.31	2																				469	0.001	0.1483
33.26	250	23.315	4	23.315	4																				468.5	0.001	0.15
33.28	258.333	23.32	4	23.32	3																				468	0.0011	0.1517
33.3	358.333	23.325	1	23.325	2																				467.5	0.001	0.1532
33.32	275	23.33	2	23.33	4																				467	0.0011	0.1547
33.34	333.333	23.335	4	23.335	2																				466.5	0.0011	0.1562
33.36	258.333	23.34	4	23.34	3																				466	0.0011	0.1575
33.38	325	23.345	1	23.345	2																				465.5	0.0012	0.1588
33.4	208.333	23.35	2	23.35	2																				465	0.0011	0.16
33.42	266.667	23.355	2	23.355	3																				464.5	0.0012	0.1612
33.44	350	23.36	2	23.36	3																				464	0.0012	0.1623
33.46	325	23.365	2	23.365	2																				463.5	0.0011	0.1634
33.48	341.667	23.37	4	23.37	2																				463	0.0012	0.1643
33.5	291.667	23.375	7	23.375	2																				462.5	0.0012	0.165
33.52	191.667	23.38	2	23.38	2																				462	0.0012	0.1658
33.54	316.667	23.385	3	23.385	2																				461.5	0.0012	0.1665
33.56	308.333	23.39	2	23.39	3																				461	0.0012	0.1673
33.58	383.333	23.395	1	23.395	3																				460.5	0.0012	0.1678
33.6	308.333	23.4	1	23.4	5																				460	0.0012	0.1684
33.62	308.333	23.405	2	23.405	3																				459.5	0.0012	0.169
33.64	416.667	23.41	2	23.41	3																				459	0.0012	0.1694
33.66	233.333	23.415	5	23.415	2																				458.5	0.0012	0.1698
33.68	283.333	23.42	3	23.42	0																				458	0.0012	0.17
33.7	283.333	23.425	2	23.425	2																				457.5	0.0013	0.1702
33.72	341.667	23.43	0	23.43	3																				457	0.0013	0.1705
33.74	225	23.435	2	23.435	2																				456.5	0.0013	0.1706
33.76	275	23.44	1	23.44	1																				456	0.0013	0.1708
33.78	341.667	23.445	2	23.445	3																				455.5	0.0013	0.171
33.8	375	23.45	3	23.45	3																				455	0.0012	0.171
33.82	241.667	23.455	3	23.455	1																				454.5	0.0013	0.171
33.84	358.333	23.46	6	23.46	4																				454	0.0013	0.171
33.86	200	23.465	2	23.465	4																				453.5	0.0013	0.171
33.88	250	23.47	2	23.47	3																				453	0.0013	0.171
33.9	191.667	23.475	2	23.475	4																				452.5	0.0012	0.1708
33.92	225	23.48	3	23.48	2																				452	0.0012	0.1706
33.94	183.333	23.485	1	23.485	2																				451.5	0.0013	0.1705
33.96	225	23.49	1	23.49	3																				451	0.0013	0.1704
33.98	233.333	23.495	5	23.495	2																				450.5	0.0013	0.1702
34	341.667	23.5	4	23.5	4																				450	0.0013	0.1699
34.02	225	23.505	5	23.505	4																				449.5	0.0013	0.1697
34.04	283.333	23.51	2	23.51	3																				449	0.0013	0.1695
34.06	250	23.515	1	23.515	3																				448.5	0.0013	0.1692
34.08	266.667	23.52	1	23.52	2																				448	0.0013	0.169
34.1	250	23.525	3	23.525	3																				447.5	0.0013	0.1688
34.12	258.333	23.53	3	23.53	3																				447	0.0013	0.1685
34.14	308.333	23.535	2	23.535	2																				446.5	0.0013	0.1682
34.16	350	23.54	2	23.54	4																				446	0.0013	0.1679
34.18	283.333	23.545	1	23.545	4																				445.5	0.0013	0.1676
34.2	291.667	23.55	3	23.55	3																				445	0.0013	0.1673
34.22	233.333	23.555	3	23.555	3																				444.5	0.0013	0.1669
34.24	291.667	23.56	4	23.56	1																				444	0.0013	0.1665
34.26	291.667	23.565	2	23.565	4																				443.5	0.0013	0.1662
34.28	266.667	23.57	1	23.57	3																				443	0.0013	0.1658
34.3	333.333	23.575	0	23.575	0																				442.5	0.0013	0.1653
34.32	266.667	23.58	4	23.58	2																				442	0.0013	0.1649
34.34	266.667	23.585	1	23.585	2																				441.5	0.0013	0.1645
34.36	225	23.59	1	23.59	1																				441	0.0013	0.1639
34.38	308.333	23.595	3	23.595	1																				440.5	0.0013	0.1634
34.4	266.667	23.6	2	23.6	1																				440	0.0013	0.1629
34.42	275	23.605	4	23.605	2																				439.5	0.0013	0.1623
34.44	266.667	23.61	3	23.61	4																				439	0.0013	0.1617
34.46	275	23.615	3	23.615	3																				438.5	0.0013	0.1611
34.48	316.667	23.62	5	23.62	2																				438	0.0013	0.1605
34.5	208.333	23.625	1	23.625	1																				437.5	0.0013	0.1598
34.52	275	23.63	1	23.63	5																				437	0.0013	0.1592
34.54	200	23.635	2	23.635	3																				436.5	0.0013	0.1585
34.56	300	23.64	1	23.64	4																				436	0.0013	0.1578
34.58	233.333	23.645	1	23.645	2																				435.5	0.0013	0.1571
34.6	233.333	23.65	2	23.65	4																				435	0.0013	0.1563
34.62	241.667	23.655	2	23.655	2																				434.5	0.0013	0.1555
34.64	316.667	23.66	3	23.66	3																				434	0.0013	0.1547
34.66	250	23.665	1	23.665	1																				433.5	0.0013	0.1539
34.68	250	23.67	3	23.67	2																				433	0.0013	0.153
34.7	241.667	23.675	4	23.675	1																				432.5	0.0013	0.1521
34.72	250	23.68	2	23.68	2																				432	0.0013	0.1512
34.74	283.333	23.685	4	23.685	2																				431.5	0.0013	0.1503
34.76	300	23.69	5	23.69	5																				431	0.0013	0.1495
34.78	341.667	23.695	4	23.695	4																				430.5	0.0013	0.1485
34.8	250	23.7	4	23.7	1																				430	0.0013	0.1476
34.82	291.667	23.705	1	23.705	1																				429.5	0.0012	0.1466
34.84	266.667	23.71	0	23.71	2																				429	0.0013	0.1457
34.86	250	23.715	3	23.715	1																				428.5	0.0013	0.1447
34.88	191.667	23.72	2	23.72	2																				428	0.0013	0.1438
34.9	225	23.725	2	23.725	2																				427.5	0.0012	0.1428
34.92	275	23.73	4	23.73	3																				427	0.0012	0.1418
34.94	283.333	23.735	4	23.735	2																				426.5	0.0012	0.1408
34.96	233.333	23.74	2	23.74	3																				426	0.0012	0.1398
34.98	216.667	23.745	1	23.745	1																				425.5	0.0013	0.1388
35	275	23.75	3	23.75	4																				425	0.0013	0.1378
35.02	283.333	23.755	1	23.755	2																				424.5	0.0012	0.1368
35.04	216.667	23.76	0	23.76	1																				424	0.0012	0.1358
35.06	275	23.765	1	23.765	2																				423.5	0.0012	0.1348
35.08	300	23.77	2	23.77	2																				423	0.0012	0.1337
35.1	225	23.775	3	23.775	5																				422.5	0.0012	0.1327
35.12	283.333	23.78	3	23.78	4																				422	0.0012	0.1317
35.14	308.333	23.785	4	23.785	4																				421.5	0.0012	0.1307
35.16	200	23.79	2	23.79	3																				421	0.0012	0.1298
35.18	275	23.795	1	23.795	2																				420.5	0.0012	0.1289
35.2	250	23.8	2	23.8	3																				420	0.0012	0.128
35.22	216.667	23.805	2	23.805	4																				419.5	0.0012	0.127
35.24	208.333	23.81	3	23.81	2																				419	0.0012	0.126
35.26	300	23.815	3	23.815	1																				418.5	0.0012	0.125
35.28	300	23.82	3	23.82	2																				418	0.0012	0.1241
35.3	250	23.825	2	23.825	2																				417.5	0.0012	0.1233
35.32	225	23.83	2	23.83	2																				417	0.0012	0.1225
35.34	183.333	23.835	1	23.835	3																				416.5	0.0012	0.1216
35.36	166.667	23.84	2	23.84	2																				416	0.0011	0.1207
35.38	241.667	23.845	1	23.845	1																				415.5	0.0011	0.1199
35.4	266.667	23.85	1	23.85	1																				415	0.0011	0.1191
35.42	241.667	23.855	5	23.855	2																				414.5	0.0011	0.1182
35.44	241.667	23.86	4	23.86	3																				414	0.0011	0.1174
35.46	191.667	23.865	2	23.865	1																				413.5	0.0011	0.1166
35.48	241.667	23.87	1	23.87	1																				413	0.0012	0.1159
35.5	216.667	23.875	5	23.875	3																				412.5	0.0012	0.1152
35.52	233.333	23.88	4	23.88	5																				412	0.0012	0.1143
35.54	275	23.885	2	23.885	4																				411.5	0.0011	0.1135
35.56	250	23.89	1	23.89	4																				411	0.0011	0.1127
35.58	216.667	23.895	0	23.895	2																				410.5	0.0011	0.1121
35.6	208.333	23.9	2	23.9	2																				410	0.0011	0.1112
35.62	225	23.905	2	23.905	2																				409.5	0.0011	0.1105
35.64	266.667	23.91	3	23.91	1																				409	0.0011	0.1098
35.66	150	23.915	3	23.915	2																				408.5	0.0012	0.1091
35.68	183.333	23.92	1	23.92	3																				408	0.0012	0.1083
35.7	308.333	23.925	1	23.925	2																				407.5	0.0012	0.1075
35.72	233.333	23.93	1	23.93	3																				407	0.0012	0.1069
35.74	216.667	23.935	2	23.935	1																				406.5	0.0011	0.1063
35.76	200	23.94	3	23.94	2																				406	0.0012	0.1056
35.78	225	23.945	4	23.945	2																				405.5	0.0012	0.1049
35.8	233.333	23.95	2	23.95	2																				405	0.0012	0.1041
35.82	258.333	23.955	1	23.955	2																				404.5	0.0012	0.1034
35.84	250	23.96	2	23.96	2																				404	0.0012	0.1027
35.86	208.333	23.965	6	23.965	1																				403.5	0.0012	0.102
35.88	241.667	23.97	3	23.97	1																				403	0.0011	0.1013
35.9	291.667	23.975	3	23.975	2																				402.5	0.0011	0.1006
35.92	233.333	23.98	3	23.98	3																				402	0.0011	0.1
35.94	258.333	23.985	1	23.985	2																				401.5	0.0011	0.0993
35.96	233.333	23.99	5	23.99	5																				401	0.0011	0.0986
35.98	216.667	23.995	2	23.995	4																				400.5	0.0012	0.0981
36	166.667	24	2	24	6																				400	0.0012	0.0975
36.02	250	24.005	1	24.005	4
36.04	241.667	24.01	3	24.01	3
36.06	208.333	24.015	2	24.015	3
36.08	258.333	24.02	3	24.02	4
36.1	241.667	24.025	2	24.025	4
36.12	283.333	24.03	2	24.03	2
36.14	225	24.035	2	24.035	2
36.16	191.667	24.04	3	24.04	3
36.18	241.667	24.045	2	24.045	2
36.2	166.667	24.05	2	24.05	2
36.22	200	24.055	1	24.055	3
36.24	233.333	24.06	4	24.06	2
36.26	250	24.065	4	24.065	2
36.28	200	24.07	2	24.07	4
36.3	183.333	24.075	1	24.075	3
36.32	283.333	24.08	2	24.08	3
36.34	241.667	24.085	1	24.085	2
36.36	183.333	24.09	3	24.09	1
36.38	200	24.095	2	24.095	1
36.4	216.667	24.1	2	24.1	4
36.42	141.667	24.105	2	24.105	2
36.44	241.667	24.11	0	24.11	2
36.46	241.667	24.115	1	24.115	2
36.48	183.333	24.12	2	24.12	4
36.5	200	24.125	4	24.125	3
36.52	258.333	24.13	3	24.13	4
36.54	275	24.135	2	24.135	4
36.56	208.333	24.14	1	24.14	2
36.58	200	24.145	1	24.145	2
36.6	258.333	24.15	1	24.15	2
36.62	233.333	24.155	1	24.155	2
36.64	200	24.16	4	24.16	3
36.66	191.667	24.165	3	24.165	4
36.68	158.333	24.17	3	24.17	2
36.7	191.667	24.175	2	24.175	2
36.72	225	24.18	1	24.18	5
36.74	158.333	24.185	2	24.185	4
36.76	133.333	24.19	3	24.19	4
36.78	200	24.195	2	24.195	4
36.8	216.667	24.2	3	24.2	3
36.82	191.667	24.205	2	24.205	2
36.84	266.667	24.21	2	24.21	4
36.86	216.667	24.215	1	24.215	6
36.88	225	24.22	2	24.22	6
36.9	191.667	24.225	2	24.225	2
36.92	233.333	24.23	2	24.23	1
36.94	225	24.235	2	24.235	2
36.96	200	24.24	3	24.24	4
36.98	250	24.245	4	24.245	6
37	200	24.25	2	24.25	3
37.02	216.667	24.255	0	24.255	3
37.04	191.667	24.26	2	24.26	1
37.06	225	24.265	2	24.265	3
37.08	175	24.27	2	24.27	2
37.1	233.333	24.275	2	24.275	2
37.12	216.667	24.28	1	24.28	1
37.14	233.333	24.285	3	24.285	1
37.16	258.333	24.29	2	24.29	2
37.18	233.333	24.295	2	24.295	4
37.2	325	24.3	1	24.3	2
37.22	241.667	24.305	3	24.305	2
37.24	241.667	24.31	3	24.31	2
37.26	208.333	24.315	1	24.315	3
37.28	258.333	24.32	3	24.32	5
37.3	125	24.325	3	24.325	5
37.32	175	24.33	1	24.33	3
37.34	258.333	24.335	1	24.335	2
37.36	350	24.34	3	24.34	4
37.38	191.667	24.345	3	24.345	2
37.4	291.667	24.35	3	24.35	2
37.42	208.333	24.355	2	24.355	6
37.44	291.667	24.36	1	24.36	2
37.46	258.333	24.365	1	24.365	1
37.48	283.333	24.37	2	24.37	2
37.5	225	24.375	3	24.375	1
37.52	200	24.38	2	24.38	4
37.54	250	24.385	2	24.385	3
37.56	208.333	24.39	2	24.39	2
37.58	291.667	24.395	2	24.395	3
37.6	266.667	24.4	2	24.4	4
37.62	258.333	24.405	3	24.405	4
37.64	233.333	24.41	2	24.41	2
37.66	258.333	24.415	2	24.415	0
37.68	258.333	24.42	1	24.42	3
37.7	175	24.425	2	24.425	2
37.72	283.333	24.43	3	24.43	1
37.74	258.333	24.435	3	24.435	3
37.76	216.667	24.44	2	24.44	2
37.78	341.667	24.445	2	24.445	2
37.8	233.333	24.45	3	24.45	2
37.82	333.333	24.455	2	24.455	2
37.84	333.333	24.46	3	24.46	2
37.86	283.333	24.465	5	24.465	1
37.88	350	24.47	2	24.47	2
37.9	258.333	24.475	0	24.475	3
37.92	316.667	24.48	1	24.48	2
37.94	241.667	24.485	2	24.485	2
37.96	341.667	24.49	3	24.49	2
37.98	275	24.495	1	24.495	5
38	308.333	24.5	0	24.5	4
38.02	316.667	24.505	1	24.505	2
38.04	341.667	24.51	4	24.51	2
38.06	241.667	24.515	2	24.515	1
38.08	275	24.52	2	24.52	3
38.1	366.667	24.525	1	24.525	3
38.12	383.333	24.53	3	24.53	4
38.14	408.333	24.535	3	24.535	1
38.16	333.333	24.54	1	24.54	0
38.18	300	24.545	2	24.545	2
38.2	391.667	24.55	1	24.55	2
38.22	408.333	24.555	0	24.555	1
38.24	425	24.56	1	24.56	1
38.26	541.667	24.565	2	24.565	3
38.28	475	24.57	1	24.57	2
38.3	425	24.575	2	24.575	1
38.32	466.667	24.58	3	24.58	2
38.34	516.667	24.585	3	24.585	3
38.36	566.667	24.59	2	24.59	3
38.38	558.333	24.595	1	24.595	3
38.4	483.333	24.6	1	24.6	3
38.42	491.667	24.605	1	24.605	2
38.44	816.667	24.61	3	24.61	2
38.46	708.333	24.615	2	24.615	3
38.48	591.667	24.62	1	24.62	3
38.5	783.333	24.625	1	24.625	3
38.52	808.333	24.63	5	24.63	4
38.54	750	24.635	2	24.635	4
38.56	766.667	24.64	2	24.64	2
38.58	941.667	24.645	5	24.645	3
38.6	1000	24.65	3	24.65	2
38.62	900	24.655	0	24.655	2
38.64	1066.67	24.66	1	24.66	1
38.66	1083.33	24.665	3	24.665	0
38.68	1300	24.67	3	24.67	1
38.7	1250	24.675	2	24.675	1
38.72	1100	24.68	2	24.68	1
38.74	1183.33	24.685	2	24.685	4
38.76	1483.33	24.69	1	24.69	4
38.78	1483.33	24.695	1	24.695	2
38.8	1666.67	24.7	2	24.7	3
38.82	1408.33	24.705	1	24.705	2
38.84	1500	24.71	2	24.71	3
38.86	1358.33	24.715	1	24.715	5
38.88	1575	24.72	2	24.72	4
38.9	1533.33	24.725	2	24.725	3
38.92	1408.33	24.73	2	24.73	1
38.94	1533.33	24.735	2	24.735	2
38.96	1425	24.74	2	24.74	2
38.98	1400	24.745	1	24.745	2
39	1333.33	24.75	1	24.75	3
39.02	1325	24.755	1	24.755	2
39.04	1366.67	24.76	2	24.76	2
39.06	1058.33	24.765	3	24.765	2
39.08	916.667	24.77	2	24.77	2
39.1	916.667	24.775	4	24.775	1
39.12	975	24.78	4	24.78	3
39.14	775	24.785	3	24.785	4
39.16	683.333	24.79	2	24.79	2
39.18	791.667	24.795	1	24.795	2
39.2	558.333	24.8	1	24.8	3
39.22	491.667	24.805	3	24.805	4
39.24	441.667	24.81	3	24.81	4
39.26	500	24.815	2	24.815	2
39.28	308.333	24.82	1	24.82	2
39.3	391.667	24.825	1	24.825	2
39.32	525	24.83	3	24.83	3
39.34	341.667	24.835	4	24.835	1
39.36	400	24.84	2	24.84	1
39.38	391.667	24.845	2	24.845	2
39.4	333.333	24.85	3	24.85	3
39.42	350	24.855	2	24.855	4
39.44	266.667	24.86	1	24.86	2
39.46	300	24.865	2	24.865	1
39.48	300	24.87	1	24.87	4
39.5	166.667	24.875	1	24.875	4
39.52	225	24.88	1	24.88	3
39.54	358.333	24.885	0	24.885	3
39.56	275	24.89	2	24.89	3
39.58	216.667	24.895	2	24.895	2
39.6	241.667	24.9	4	24.9	3
39.62	233.333	24.905	2	24.905	1
39.64	258.333	24.91	3	24.91	1
39.66	200	24.915	3	24.915	1
39.68	208.333	24.92	1	24.92	2
39.7	233.333	24.925	2	24.925	3
39.72	266.667	24.93	2	24.93	3
39.74	233.333	24.935	3	24.935	1
39.76	233.333	24.94	3	24.94	1
39.78	266.667	24.945	4	24.945	1
39.8	250	24.95	3	24.95	3
39.82	216.667	24.955	1	24.955	5
39.84	200	24.96	2	24.96	4
39.86	241.667	24.965	4	24.965	2
39.88	216.667	24.97	2	24.97	2
39.9	333.333	24.975	1	24.975	3
39.92	191.667	24.98	2	24.98	3
39.94	200	24.985	1	24.985	4
39.96	175	24.99	1	24.99	2
39.98	233.333	24.995	1	24.995	2
40	258.333	25	2	25	5
40.02	241.667	25.005	1	25.005	3
40.04	208.333	25.01	0	25.01	2
40.06	141.667	25.015	1	25.015	4
40.08	175	25.02	1	25.02	3
40.1	191.667	25.025	3	25.025	1
40.12	233.333	25.03	2	25.03	1
40.14	225	25.035	3	25.035	1
40.16	208.333	25.04	2	25.04	2
40.18	258.333	25.045	1	25.045	2
40.2	208.333	25.05	0	25.05	3
40.22	208.333	25.055	0	25.055	2
40.24	158.333	25.06	0	25.06	3
40.26	183.333	25.065	1	25.065	4
40.28	266.667	25.07	1	25.07	7
40.3	241.667	25.075	2	25.075	4
40.32	250	25.08	1	25.08	3
40.34	275	25.085	1	25.085	4
40.36	225	25.09	2	25.09	3
40.38	225	25.095	1	25.095	2
40.4	283.333	25.1	2	25.1	2
40.42	250	25.105	2	25.105	2
40.44	233.333	25.11	1	25.11	2
40.46	233.333	25.115	2	25.115	3
40.48	200	25.12	1	25.12	4
40.5	300	25.125	2	25.125	2
40.52	266.667	25.13	3	25.13	2
40.54	325	25.135	2	25.135	4
40.56	216.667	25.14	3	25.14	2
40.58	183.333	25.145	3	25.145	2
40.6	258.333	25.15	1	25.15	5
40.62	216.667	25.155	2	25.155	3
40.64	200	25.16	3	25.16	3
40.66	241.667	25.165	4	25.165	3
40.68	200	25.17	3	25.17	3
40.7	183.333	25.175	2	25.175	2
40.72	241.667	25.18	2	25.18	2
40.74	208.333	25.185	1	25.185	2
40.76	208.333	25.19	2	25.19	2
40.78	275	25.195	3	25.195	4
40.8	241.667	25.2	3	25.2	4
40.82	275	25.205	2	25.205	2
40.84	158.333	25.21	2	25.21	2
40.86	158.333	25.215	1	25.215	2
40.88	258.333	25.22	3	25.22	3
40.9	158.333	25.225	2	25.225	3
40.92	183.333	25.23	1	25.23	2
40.94	125	25.235	2	25.235	3
40.96	208.333	25.24	3	25.24	5
40.98	183.333	25.245	2	25.245	5
41	191.667	25.25	1	25.25	3
41.02	191.667	25.255	3	25.255	2
41.04	216.667	25.26	2	25.26	1
41.06	175	25.265	1	25.265	5
41.08	225	25.27	5	25.27	5
41.1	133.333	25.275	5	25.275	4
41.12	166.667	25.28	3	25.28	4
41.14	191.667	25.285	3	25.285	3
41.16	175	25.29	2	25.29	3
41.18	175	25.295	2	25.295	3
41.2	175	25.3	1	25.3	3
41.22	166.667	25.305	2	25.305	2
41.24	133.333	25.31	1	25.31	1
41.26	208.333	25.315	1	25.315	3
41.28	166.667	25.32	2	25.32	3
41.3	133.333	25.325	2	25.325	2
41.32	283.333	25.33	1	25.33	2
41.34	191.667	25.335	2	25.335	3
41.36	216.667	25.34	3	25.34	1
41.38	208.333	25.345	2	25.345	2
41.4	250	25.35	3	25.35	4
41.42	208.333	25.355	3	25.355	4
41.44	191.667	25.36	3	25.36	2
41.46	200	25.365	2	25.365	1
41.48	191.667	25.37	1	25.37	2
41.5	208.333	25.375	1	25.375	3
41.52	191.667	25.38	2	25.38	2
41.54	141.667	25.385	2	25.385	1
41.56	208.333	25.39	1	25.39	1
41.58	225	25.395	3	25.395	2
41.6	208.333	25.4	2	25.4	1
41.62	175	25.405	0	25.405	1
41.64	191.667	25.41	1	25.41	2
41.66	225	25.415	2	25.415	4
41.68	216.667	25.42	2	25.42	3
41.7	183.333	25.425	2	25.425	2
41.72	158.333	25.43	1	25.43	2
41.74	258.333	25.435	1	25.435	4
41.76	158.333	25.44	3	25.44	3
41.78	216.667	25.445	3	25.445	1
41.8	225	25.45	4	25.45	1
41.82	208.333	25.455	3	25.455	0
41.84	200	25.46	0	25.46	3
41.86	216.667	25.465	0	25.465	5
41.88	141.667	25.47	0	25.47	3
41.9	133.333	25.475	1	25.475	3
41.92	216.667	25.48	2	25.48	3
41.94	150	25.485	1	25.485	4
41.96	275	25.49	0	25.49	3
41.98	150	25.495	1	25.495	2
42	125	25.5	1	25.5	2
42.02	133.333	25.505	0	25.505	2
42.04	191.667	25.51	1	25.51	3
42.06	208.333	25.515	2	25.515	2
42.08	116.667	25.52	1	25.52	2
42.1	200	25.525	2	25.525	3
42.12	150	25.53	4	25.53	3
42.14	250	25.535	2	25.535	3
42.16	200	25.54	2	25.54	2
42.18	258.333	25.545	2	25.545	3
42.2	141.667	25.55	3	25.55	3
42.22	233.333	25.555	3	25.555	3
42.24	216.667	25.56	4	25.56	2
42.26	208.333	25.565	2	25.565	2
42.28	225	25.57	2	25.57	2
42.3	208.333	25.575	1	25.575	1
42.32	141.667	25.58	1	25.58	1
42.34	175	25.585	1	25.585	4
42.36	141.667	25.59	1	25.59	4
42.38	125	25.595	2	25.595	2
42.4	158.333	25.6	4	25.6	3
42.42	150	25.605	5	25.605	2
42.44	208.333	25.61	3	25.61	4
42.46	208.333	25.615	1	25.615	4
42.48	225	25.62	1	25.62	4
42.5	266.667	25.625	1	25.625	3
42.52	225	25.63	2	25.63	4
42.54	250	25.635	1	25.635	3
42.56	100	25.64	2	25.64	3
42.58	216.667	25.645	3	25.645	3
42.6	233.333	25.65	2	25.65	2
42.62	141.667	25.655	2	25.655	3
42.64	241.667	25.66	1	25.66	2
42.66	200	25.665	2	25.665	0
42.68	141.667	25.67	3	25.67	1
42.7	300	25.675	3	25.675	3
42.72	216.667	25.68	4	25.68	2
42.74	225	25.685	2	25.685	1
42.76	175	25.69	1	25.69	1
42.78	166.667	25.695	1	25.695	3
42.8	200	25.7	1	25.7	3
42.82	250	25.705	2	25.705	2
42.84	216.667	25.71	2	25.71	4
42.86	200	25.715	1	25.715	4
42.88	216.667	25.72	0	25.72	1
42.9	166.667	25.725	0	25.725	1
42.92	191.667	25.73	3	25.73	2
42.94	191.667	25.735	5	25.735	1
42.96	216.667	25.74	3	25.74	2
42.98	200	25.745	1	25.745	2
43	200	25.75	0	25.75	4
43.02	233.333	25.755	0	25.755	3
43.04	250	25.76	0	25.76	2
43.06	133.333	25.765	2	25.765	1
43.08	150	25.77	2	25.77	3
43.1	191.667	25.775	1	25.775	3
43.12	183.333	25.78	2	25.78	2
43.14	166.667	25.785	2	25.785	2
43.16	175	25.79	1	25.79	3
43.18	250	25.795	2	25.795	2
43.2	233.333	25.8	2	25.8	2
43.22	233.333	25.805	2	25.805	1
43.24	183.333	25.81	3	25.81	1
43.26	200	25.815	2	25.815	2
43.28	241.667	25.82	2	25.82	2
43.3	208.333	25.825	2	25.825	2
43.32	258.333	25.83	3	25.83	2
43.34	175	25.835	4	25.835	3
43.36	300	25.84	4	25.84	2
43.38	175	25.845	3	25.845	2
43.4	275	25.85	2	25.85	3
43.42	291.667	25.855	4	25.855	1
43.44	283.333	25.86	3	25.86	3
43.46	300	25.865	2	25.865	4
43.48	291.667	25.87	1	25.87	4
43.5	241.667	25.875	3	25.875	4
43.52	258.333	25.88	3	25.88	3
43.54	283.333	25.885	3	25.885	3
43.56	250	25.89	2	25.89	2
43.58	266.667	25.895	2	25.895	0
43.6	208.333	25.9	3	25.9	1
43.62	258.333	25.905	4	25.905	0
43.64	250	25.91	5	25.91	1
43.66	225	25.915	3	25.915	3
43.68	275	25.92	3	25.92	3
43.7	283.333	25.925	3	25.925	2
43.72	275	25.93	2	25.93	2
43.74	316.667	25.935	3	25.935	1
43.76	275	25.94	3	25.94	1
43.78	275	25.945	4	25.945	4
43.8	283.333	25.95	6	25.95	3
43.82	308.333	25.955	4	25.955	3
43.84	316.667	25.96	2	25.96	4
43.86	366.667	25.965	2	25.965	6
43.88	291.667	25.97	3	25.97	6
43.9	316.667	25.975	3	25.975	3
43.92	316.667	25.98	2	25.98	3
43.94	383.333	25.985	1	25.985	2
43.96	350	25.99	3	25.99	3
43.98	375	25.995	3	25.995	3
44	341.667	26	3	26	4
44.02	341.667	26.005	4	26.005	4
44.04	366.667	26.01	4	26.01	2
44.06	316.667	26.015	3	26.015	3
44.08	316.667	26.02	2	26.02	3
44.1	425	26.025	3	26.025	2
44.12	483.333	26.03	2	26.03	3
44.14	458.333	26.035	1	26.035	2
44.16	400	26.04	2	26.04	1
44.18	350	26.045	2	26.045	2
44.2	483.333	26.05	2	26.05	1
44.22	425	26.055	1	26.055	1
44.24	466.667	26.06	2	26.06	3
44.26	391.667	26.065	2	26.065	4
44.28	433.333	26.07	2	26.07	3
44.3	558.333	26.075	3	26.075	1
44.32	400	26.08	2	26.08	3
44.34	450	26.085	3	26.085	5
44.36	508.333	26.09	3	26.09	4
44.38	591.667	26.095	1	26.095	6
44.4	575	26.1	4	26.1	4
44.42	533.333	26.105	5	26.105	2
44.44	383.333	26.11	3	26.11	3
44.46	666.667	26.115	2	26.115	3
44.48	616.667	26.12	2	26.12	2
44.5	558.333	26.125	2	26.125	1
44.52	583.333	26.13	4	26.13	0
44.54	816.667	26.135	3	26.135	2
44.56	783.333	26.14	3	26.14	2
44.58	766.667	26.145	3	26.145	1
44.6	791.667	26.15	1	26.15	2
44.62	791.667	26.155	2	26.155	3
44.64	816.667	26.16	3	26.16	2
44.66	816.667	26.165	2	26.165	5
44.68	858.333	26.17	3	26.17	5
44.7	766.667	26.175	2	26.175	2
44.72	966.667	26.18	4	26.18	3
44.74	1050	26.185	6	26.185	4
44.76	1016.67	26.19	5	26.19	3
44.78	1025	26.195	3	26.195	4
44.8	1200	26.2	1	26.2	3
44.82	1250	26.205	1	26.205	2
44.84	1083.33	26.21	2	26.21	1
44.86	1216.67	26.215	3	26.215	2
44.88	1050	26.22	2	26.22	2
44.9	1383.33	26.225	2	26.225	3
44.92	1625	26.23	2	26.23	3
44.94	1716.67	26.235	3	26.235	2
44.96	1475	26.24	4	26.24	3
44.98	1566.67	26.245	3	26.245	2
45	1750	26.25	3	26.25	3
45.02	1750	26.255	3	26.255	3
45.04	1900	26.26	2	26.26	2
45.06	1908.33	26.265	1	26.265	3
45.08	2000	26.27	4	26.27	2
45.1	2150	26.275	4	26.275	3
45.12	1858.33	26.28	2	26.28	1
45.14	2166.67	26.285	2	26.285	2
45.16	1975	26.29	3	26.29	3
45.18	2108.33	26.295	2	26.295	4
45.2	2108.33	26.3	3	26.3	6
45.22	1750	26.305	3	26.305	3
45.24	2108.33	26.31	3	26.31	2
45.26	1741.67	26.315	3	26.315	3
45.28	1850	26.32	2	26.32	2
45.3	1766.67	26.325	2	26.325	3
45.32	1791.67	26.33	4	26.33	2
45.34	1741.67	26.335	4	26.335	4
45.36	1541.67	26.34	3	26.34	4
45.38	1375	26.345	3	26.345	4
45.4	1333.33	26.35	1	26.35	6
45.42	1408.33	26.355	3	26.355	4
45.44	1066.67	26.36	3	26.36	3
45.46	1325	26.365	3	26.365	3
45.48	1158.33	26.37	4	26.37	4
45.5	1041.67	26.375	3	26.375	4
45.52	1166.67	26.38	2	26.38	4
45.54	858.333	26.385	3	26.385	5
45.56	825	26.39	3	26.39	3
45.58	716.667	26.395	3	26.395	2
45.6	650	26.4	3	26.4	2
45.62	733.333	26.405	2	26.405	2
45.64	608.333	26.41	1	26.41	3
45.66	700	26.415	2	26.415	3
45.68	583.333	26.42	4	26.42	2
45.7	533.333	26.425	4	26.425	2
45.72	458.333	26.43	2	26.43	1
45.74	383.333	26.435	3	26.435	2
45.76	400	26.44	2	26.44	3
45.78	425	26.445	2	26.445	2
45.8	433.333	26.45	3	26.45	3
45.82	408.333	26.455	2	26.455	3
45.84	316.667	26.46	3	26.46	2
45.86	325	26.465	4	26.465	4
45.88	333.333	26.47	4	26.47	2
45.9	291.667	26.475	2	26.475	1
45.92	275	26.48	2	26.48	2
45.94	375	26.485	1	26.485	4
45.96	283.333	26.49	2	26.49	3
45.98	316.667	26.495	3	26.495	2
46	316.667	26.5	3	26.5	4
46.02	266.667	26.505	2	26.505	7
46.04	383.333	26.51	3	26.51	5
46.06	408.333	26.515	2	26.515	4
46.08	266.667	26.52	3	26.52	3
46.1	300	26.525	3	26.525	2
46.12	291.667	26.53	2	26.53	3
46.14	258.333	26.535	3	26.535	3
46.16	333.333	26.54	2	26.54	5
46.18	258.333	26.545	1	26.545	3
46.2	233.333	26.55	2	26.55	1
46.22	233.333	26.555	3	26.555	1
46.24	191.667	26.56	2	26.56	0
46.26	316.667	26.565	3	26.565	0
46.28	208.333	26.57	4	26.57	1
46.3	241.667	26.575	2	26.575	3
46.32	308.333	26.58	3	26.58	3
46.34	191.667	26.585	2	26.585	3
46.36	158.333	26.59	3	26.59	4
46.38	208.333	26.595	3	26.595	3
46.4	150	26.6	2	26.6	4
46.42	191.667	26.605	2	26.605	5
46.44	200	26.61	4	26.61	3
46.46	191.667	26.615	3	26.615	4
46.48	241.667	26.62	2	26.62	2
46.5	216.667	26.625	3	26.625	3
46.52	258.333	26.63	3	26.63	2
46.54	258.333	26.635	3	26.635	1
46.56	233.333	26.64	3	26.64	3
46.58	200	26.645	2	26.645	3
46.6	241.667	26.65	2	26.65	3
46.62	175	26.655	2	26.655	5
46.64	183.333	26.66	3	26.66	6
46.66	266.667	26.665	4	26.665	4
46.68	233.333	26.67	2	26.67	2
46.7	241.667	26.675	2	26.675	1
46.72	241.667	26.68	2	26.68	2
46.74	241.667	26.685	2	26.685	2
46.76	166.667	26.69	4	26.69	3
46.78	133.333	26.695	4	26.695	3
46.8	116.667	26.7	1	26.7	3
46.82	175	26.705	1	26.705	2
46.84	191.667	26.71	2	26.71	1
46.86	125	26.715	3	26.715	2
46.88	141.667	26.72	2	26.72	2
46.9	208.333	26.725	2	26.725	4
46.92	200	26.73	2	26.73	6
46.94	166.667	26.735	2	26.735	4
46.96	133.333	26.74	2	26.74	2
46.98	158.333	26.745	1	26.745	3
47	166.667	26.75	3	26.75	4
47.02	200	26.755	3	26.755	2
47.04	225	26.76	3	26.76	4
47.06	225	26.765	1	26.765	6
47.08	208.333	26.77	2	26.77	3
47.1	266.667	26.775	2	26.775	1
47.12	175	26.78	3	26.78	2
47.14	183.333	26.785	3	26.785	4
47.16	166.667	26.79	3	26.79	3
47.18	183.333	26.795	2	26.795	2
47.2	150	26.8	1	26.8	3
47.22	250	26.805	1	26.805	3
47.24	241.667	26.81	3	26.81	3
47.26	191.667	26.815	3	26.815	4
47.28	166.667	26.82	2	26.82	5
47.3	233.333	26.825	2	26.825	2
47.32	175	26.83	1	26.83	1
47.34	241.667	26.835	2	26.835	3
47.36	158.333	26.84	2	26.84	3
47.38	116.667	26.845	2	26.845	2
47.4	166.667	26.85	1	26.85	3
47.42	275	26.855	2	26.855	3
47.44	116.667	26.86	2	26.86	3
47.46	191.667	26.865	2	26.865	4
47.48	183.333	26.87	1	26.87	3
47.5	200	26.875	2	26.875	2
47.52	216.667	26.88	1	26.88	5
47.54	166.667	26.885	1	26.885	5
47.56	158.333	26.89	3	26.89	2
47.58	125	26.895	5	26.895	2
47.6	200	26.9	3	26.9	2
47.62	233.333	26.905	1	26.905	4
47.64	216.667	26.91	1	26.91	3
47.66	150	26.915	1	26.915	2
47.68	116.667	26.92	2	26.92	2
47.7	200	26.925	3	26.925	1
47.72	116.667	26.93	3	26.93	0
47.74	166.667	26.935	2	26.935	1
47.76	175	26.94	3	26.94	4
47.78	150	26.945	1	26.945	5
47.8	183.333	26.95	1	26.95	1
47.82	200	26.955	2	26.955	1
47.84	175	26.96	3	26.96	2
47.86	208.333	26.965	3	26.965	2
47.88	216.667	26.97	3	26.97	4
47.9	166.667	26.975	4	26.975	4
47.92	158.333	26.98	3	26.98	4
47.94	125	26.985	2	26.985	4
47.96	216.667	26.99	3	26.99	3
47.98	208.333	26.995	1	26.995	4
48	183.333	27	2	27	2
48.02	275	27.005	1	27.005	2
48.04	200	27.01	3	27.01	4
48.06	191.667	27.015	4	27.015	3
48.08	158.333	27.02	3	27.02	2
48.1	191.667	27.025	3	27.025	0
48.12	208.333	27.03	3	27.03	1
48.14	191.667	27.035	2	27.035	2
48.16	208.333	27.04	2	27.04	2
48.18	191.667	27.045	2	27.045	2
48.2	166.667	27.05	1	27.05	2
48.22	241.667	27.055	2	27.055	2
48.24	216.667	27.06	4	27.06	3
48.26	108.333	27.065	4	27.065	3
48.28	158.333	27.07	4	27.07	3
48.3	175	27.075	3	27.075	2
48.32	200	27.08	2	27.08	3
48.34	158.333	27.085	3	27.085	5
48.36	200	27.09	2	27.09	4
48.38	200	27.095	4	27.095	5
48.4	175	27.1	3	27.1	3
48.42	133.333	27.105	2	27.105	2
48.44	66.6667	27.11	2	27.11	2
48.46	150	27.115	4	27.115	3
48.48	183.333	27.12	3	27.12	4
48.5	258.333	27.125	4	27.125	4
48.52	191.667	27.13	3	27.13	2
48.54	133.333	27.135	4	27.135	2
48.56	166.667	27.14	3	27.14	1
48.58	158.333	27.145	4	27.145	3
48.6	166.667	27.15	5	27.15	4
48.62	175	27.155	3	27.155	3
48.64	250	27.16	3	27.16	4
48.66	208.333	27.165	2	27.165	4
48.68	216.667	27.17	2	27.17	4
48.7	200	27.175	3	27.175	4
48.72	175	27.18	3	27.18	2
48.74	166.667	27.185	2	27.185	4
48.76	108.333	27.19	1	27.19	3
48.78	125	27.195	1	27.195	4
48.8	150	27.2	2	27.2	4
48.82	150	27.205	2	27.205	3
48.84	125	27.21	2	27.21	1
48.86	108.333	27.215	2	27.215	3
48.88	158.333	27.22	4	27.22	4
48.9	166.667	27.225	1	27.225	3
48.92	200	27.23	2	27.23	4
48.94	233.333	27.235	1	27.235	4
48.96	216.667	27.24	2	27.24	3
48.98	158.333	27.245	2	27.245	3
49	166.667	27.25	3	27.25	4
49.02	83.3333	27.255	3	27.255	6
49.04	200	27.26	4	27.26	6
49.06	133.333	27.265	4	27.265	4
49.08	125	27.27	3	27.27	4
49.1	200	27.275	4	27.275	5
49.12	216.667	27.28	4	27.28	4
49.14	175	27.285	2	27.285	4
49.16	200	27.29	2	27.29	2
49.18	158.333	27.295	2	27.295	5
49.2	183.333	27.3	3	27.3	5
49.22	175	27.305	3	27.305	2
49.24	166.667	27.31	3	27.31	3
49.26	158.333	27.315	3	27.315	3
49.28	191.667	27.32	2	27.32	3
49.3	150	27.325	2	27.325	2
49.32	200	27.33	1	27.33	1
49.34	191.667	27.335	1	27.335	1
49.36	200	27.34	2	27.34	3
49.38	183.333	27.345	2	27.345	1
49.4	158.333	27.35	2	27.35	1
49.42	108.333	27.355	4	27.355	3
49.44	200	27.36	2	27.36	4
49.46	175	27.365	1	27.365	3
49.48	200	27.37	3	27.37	2
49.5	191.667	27.375	3	27.375	3
49.52	258.333	27.38	4	27.38	2
49.54	233.333	27.385	4	27.385	1
49.56	250	27.39	3	27.39	2
49.58	175	27.395	2	27.395	3
49.6	175	27.4	3	27.4	4
49.62	208.333	27.405	4	27.405	1
49.64	191.667	27.41	4	27.41	2
49.66	150	27.415	2	27.415	1
49.68	225	27.42	3	27.42	1
49.7	158.333	27.425	2	27.425	1
49.72	241.667	27.43	2	27.43	3
49.74	183.333	27.435	3	27.435	5
49.76	208.333	27.44	2	27.44	5
49.78	208.333	27.445	1	27.445	3
49.8	241.667	27.45	2	27.45	2
49.82	233.333	27.455	4	27.455	2
49.84	150	27.46	3	27.46	2
49.86	175	27.465	3	27.465	1
49.88	141.667	27.47	2	27.47	1
49.9	250	27.475	3	27.475	1
49.92	200	27.48	4	27.48	3
49.94	283.333	27.485	2	27.485	4
49.96	200	27.49	3	27.49	5
49.98	183.333	27.495	3	27.495	3
50	216.667	27.5	3	27.5	2
50.02	225	27.505	2	27.505	1
50.04	283.333	27.51	4	27.51	2
50.06	283.333	27.515	4	27.515	1
50.08	216.667	27.52	1	27.52	2
50.1	250	27.525	1	27.525	1
50.12	225	27.53	2	27.53	2
50.14	183.333	27.535	3	27.535	3
50.16	233.333	27.54	3	27.54	3
50.18	216.667	27.545	2	27.545	2
50.2	275	27.55	2	27.55	3
50.22	241.667	27.555	1	27.555	4
50.24	308.333	27.56	3	27.56	5
50.26	208.333	27.565	5	27.565	3
50.28	291.667	27.57	6	27.57	2
50.3	241.667	27.575	4	27.575	2
50.32	341.667	27.58	1	27.58	4
50.34	241.667	27.585	2	27.585	4
50.36	375	27.59	4	27.59	4
50.38	400	27.595	1	27.595	3
50.4	308.333	27.6	1	27.6	2
50.42	325	27.605	1	27.605	2
50.44	333.333	27.61	3	27.61	3
50.46	341.667	27.615	3	27.615	4
50.48	341.667	27.62	2	27.62	3
50.5	275	27.625	2	27.625	4
50.52	316.667	27.63	2	27.63	4
50.54	341.667	27.635	3	27.635	2
50.56	400	27.64	5	27.64	4
50.58	375	27.645	4	27.645	5
50.6	416.667	27.65	3	27.65	3
50.62	425	27.655	2	27.655	2
50.64	400	27.66	2	27.66	2
50.66	425	27.665	2	27.665	3
50.68	333.333	27.67	2	27.67	4
50.7	366.667	27.675	2	27.675	2
50.72	483.333	27.68	4	27.68	1
50.74	441.667	27.685	3	27.685	2
50.76	400	27.69	2	27.69	3
50.78	458.333	27.695	2	27.695	4
50.8	483.333	27.7	3	27.7	3
50.82	400	27.705	4	27.705	2
50.84	541.667	27.71	3	27.71	2
50.86	508.333	27.715	4	27.715	2
50.88	450	27.72	4	27.72	1
50.9	500	27.725	3	27.725	3
50.92	508.333	27.73	3	27.73	4
50.94	400	27.735	4	27.735	3
50.96	383.333	27.74	2	27.74	2
50.98	491.667	27.745	3	27.745	2
51	491.667	27.75	4	27.75	3
51.02	450	27.755	3	27.755	3
51.04	508.333	27.76	1	27.76	6
51.06	400	27.765	3	27.765	5
51.08	466.667	27.77	5	27.77	3
51.1	441.667	27.775	3	27.775	3
51.12	383.333	27.78	2	27.78	3
51.14	308.333	27.785	2	27.785	3
51.16	366.667	27.79	1	27.79	4
51.18	375	27.795	2	27.795	5
51.2	316.667	27.8	4	27.8	3
51.22	283.333	27.805	5	27.805	2
51.24	266.667	27.81	2	27.81	1
51.26	341.667	27.815	3	27.815	2
51.28	258.333	27.82	4	27.82	4
51.3	333.333	27.825	3	27.825	4
51.32	291.667	27.83	2	27.83	2
51.34	275	27.835	1	27.835	1
51.36	208.333	27.84	2	27.84	3
51.38	250	27.845	4	27.845	1
51.4	241.667	27.85	5	27.85	2
51.42	225	27.855	3	27.855	5
51.44	233.333	27.86	4	27.86	5
51.46	258.333	27.865	3	27.865	5
51.48	175	27.87	3	27.87	3
51.5	158.333	27.875	2	27.875	5
51.52	225	27.88	2	27.88	5
51.54	233.333	27.885	3	27.885	6
51.56	183.333	27.89	2	27.89	3
51.58	125	27.895	1	27.895	3
51.6	100	27.9	2	27.9	2
51.62	191.667	27.905	5	27.905	3
51.64	225	27.91	4	27.91	4
51.66	241.667	27.915	1	27.915	4
51.68	166.667	27.92	4	27.92	2
51.7	116.667	27.925	5	27.925	1
51.72	208.333	27.93	2	27.93	2
51.74	183.333	27.935	1	27.935	2
51.76	150	27.94	1	27.94	2
51.78	175	27.945	2	27.945	1
51.8	183.333	27.95	3	27.95	2
51.82	133.333	27.955	4	27.955	3
51.84	141.667	27.96	4	27.96	6
51.86	183.333	27.965	3	27.965	3
51.88	216.667	27.97	5	27.97	2
51.9	191.667	27.975	3	27.975	2
51.92	200	27.98	2	27.98	2
51.94	175	27.985	3	27.985	2
51.96	133.333	27.99	1	27.99	4
51.98	91.6667	27.995	5	27.995	3
52	208.333	28	6	28	2
52.02	200	28.005	5	28.005	2
52.04	141.667	28.01	4	28.01	2
52.06	183.333	28.015	1	28.015	1
52.08	158.333	28.02	2	28.02	1
52.1	183.333	28.025	5	28.025	3
52.12	175	28.03	1	28.03	5
52.14	150	28.035	2	28.035	4
52.16	200	28.04	2	28.04	3
52.18	216.667	28.045	2	28.045	2
52.2	183.333	28.05	2	28.05	3
52.22	175	28.055	3	28.055	5
52.24	100	28.06	2	28.06	3
52.26	141.667	28.065	3	28.065	5
52.28	208.333	28.07	3	28.07	3
52.3	141.667	28.075	2	28.075	3
52.32	133.333	28.08	3	28.08	2
52.34	125	28.085	2	28.085	2
52.36	108.333	28.09	3	28.09	2
52.38	141.667	28.095	2	28.095	5
52.4	175	28.1	2	28.1	5
52.42	183.333	28.105	4	28.105	3
52.44	141.667	28.11	3	28.11	3
52.46	133.333	28.115	3	28.115	3
52.48	125	28.12	3	28.12	5
52.5	175	28.125	1	28.125	2
52.52	158.333	28.13	1	28.13	3
52.54	166.667	28.135	1	28.135	3
52.56	191.667	28.14	2	28.14	2
52.58	175	28.145	2	28.145	4
52.6	125	28.15	3	28.15	5
52.62	141.667	28.155	3	28.155	3
52.64	175	28.16	3	28.16	5
52.66	150	28.165	4	28.165	4
52.68	183.333	28.17	4	28.17	6
52.7	258.333	28.175	2	28.175	7
52.72	216.667	28.18	1	28.18	4
52.74	166.667	28.185	3	28.185	3
52.76	141.667	28.19	3	28.19	5
52.78	158.333	28.195	1	28.195	5
52.8	91.6667	28.2	2	28.2	4
52.82	183.333	28.205	3	28.205	5
52.84	183.333	28.21	4	28.21	4
52.86	166.667	28.215	3	28.215	2
52.88	166.667	28.22	4	28.22	3
52.9	83.3333	28.225	2	28.225	2
52.92	125	28.23	4	28.23	4
52.94	191.667	28.235	4	28.235	5
52.96	200	28.24	1	28.24	3
52.98	241.667	28.245	2	28.245	2
53	208.333	28.25	4	28.25	3
53.02	225	28.255	3	28.255	4
53.04	141.667	28.26	3	28.26	3
53.06	191.667	28.265	3	28.265	5
53.08	191.667	28.27	4	28.27	6
53.1	191.667	28.275	4	28.275	2
53.12	200	28.28	3	28.28	4
53.14	200	28.285	4	28.285	7
53.16	166.667	28.29	4	28.29	3
53.18	208.333	28.295	1	28.295	3
53.2	133.333	28.3	2	28.3	4
53.22	150	28.305	6	28.305	2
53.24	141.667	28.31	3	28.31	2
53.26	241.667	28.315	2	28.315	1
53.28	133.333	28.32	4	28.32	2
53.3	216.667	28.325	4	28.325	1
53.32	208.333	28.33	4	28.33	3
53.34	200	28.335	4	28.335	3
53.36	216.667	28.34	4	28.34	1
53.38	175	28.345	3	28.345	5
53.4	183.333	28.35	3	28.35	5
53.42	166.667	28.355	3	28.355	3
53.44	200	28.36	3	28.36	6
53.46	183.333	28.365	4	28.365	4
53.48	158.333	28.37	4	28.37	1
53.5	133.333	28.375	3	28.375	1
53.52	258.333	28.38	3	28.38	2
53.54	191.667	28.385	5	28.385	5
53.56	141.667	28.39	6	28.39	2
53.58	208.333	28.395	4	28.395	1
53.6	208.333	28.4	6	28.4	2
53.62	166.667	28.405	1	28.405	3
53.64	225	28.41	2	28.41	4
53.66	191.667	28.415	2	28.415	6
53.68	158.333	28.42	1	28.42	9
53.7	150	28.425	3	28.425	4
53.72	216.667	28.43	3	28.43	2
53.74	258.333	28.435	1	28.435	5
53.76	183.333	28.44	3	28.44	4
53.78	166.667	28.445	4	28.445	2
53.8	291.667	28.45	3	28.45	5
53.82	208.333	28.455	3	28.455	8
53.84	241.667	28.46	2	28.46	4
53.86	233.333	28.465	6	28.465	3
53.88	166.667	28.47	3	28.47	3
53.9	175	28.475	3	28.475	3
53.92	233.333	28.48	0	28.48	3
53.94	150	28.485	2	28.485	2
53.96	200	28.49	3	28.49	4
53.98	166.667	28.495	4	28.495	5
54	275	28.5	3	28.5	7
54.02	225	28.505	2	28.505	6
54.04	141.667	28.51	3	28.51	4
54.06	208.333	28.515	5	28.515	2
54.08	216.667	28.52	2	28.52	3
54.1	283.333	28.525	2	28.525	4
54.12	266.667	28.53	2	28.53	3
54.14	241.667	28.535	3	28.535	5
54.16	258.333	28.54	2	28.54	5
54.18	283.333	28.545	3	28.545	2
54.2	266.667	28.55	3	28.55	1
54.22	191.667	28.555	3	28.555	1
54.24	258.333	28.56	3	28.56	3
54.26	291.667	28.565	3	28.565	3
54.28	200	28.57	3	28.57	4
54.3	241.667	28.575	2	28.575	2
54.32	208.333	28.58	3	28.58	1
54.34	300	28.585	3	28.585	2
54.36	275	28.59	3	28.59	5
54.38	208.333	28.595	3	28.595	4
54.4	258.333	28.6	1	28.6	3
54.42	183.333	28.605	3	28.605	6
54.44	191.667	28.61	5	28.61	4
54.46	266.667	28.615	3	28.615	3
54.48	200	28.62	2	28.62	3
54.5	233.333	28.625	4	28.625	6
54.52	283.333	28.63	4	28.63	6
54.54	316.667	28.635	3	28.635	3
54.56	166.667	28.64	2	28.64	4
54.58	325	28.645	1	28.645	3
54.6	250	28.65	1	28.65	1
54.62	200	28.655	3	28.655	1
54.64	216.667	28.66	6	28.66	3
54.66	333.333	28.665	3	28.665	4
54.68	291.667	28.67	5	28.67	4
54.7	333.333	28.675	3	28.675	4
54.72	200	28.68	4	28.68	5
54.74	333.333	28.685	2	28.685	2
54.76	233.333	28.69	1	28.69	1
54.78	291.667	28.695	2	28.695	1
54.8	325	28.7	2	28.7	3
54.82	333.333	28.705	3	28.705	9
54.84	350	28.71	2	28.71	9
54.86	358.333	28.715	1	28.715	4
54.88	225	28.72	2	28.72	2
54.9	391.667	28.725	2	28.725	2
54.92	325	28.73	5	28.73	4
54.94	341.667	28.735	5	28.735	6
54.96	375	28.74	2	28.74	2
54.98	341.667	28.745	2	28.745	4
55	466.667	28.75	4	28.75	4
55.02	233.333	28.755	4	28.755	3
55.04	433.333	28.76	2	28.76	4
55.06	483.333	28.765	1	28.765	3
55.08	508.333	28.77	2	28.77	3
55.1	341.667	28.775	2	28.775	3
55.12	408.333	28.78	3	28.78	3
55.14	466.667	28.785	4	28.785	2
55.16	358.333	28.79	2	28.79	5
55.18	533.333	28.795	0	28.795	4
55.2	400	28.8	1	28.8	4
55.22	508.333	28.805	2	28.805	5
55.24	441.667	28.81	2	28.81	2
55.26	508.333	28.815	3	28.815	2
55.28	491.667	28.82	1	28.82	2
55.3	533.333	28.825	1	28.825	2
55.32	666.667	28.83	3	28.83	3
55.34	441.667	28.835	5	28.835	3
55.36	533.333	28.84	3	28.84	4
55.38	583.333	28.845	3	28.845	4
55.4	725	28.85	4	28.85	5
55.42	608.333	28.855	5	28.855	3
55.44	625	28.86	3	28.86	3
55.46	625	28.865	2	28.865	4
55.48	650	28.87	3	28.87	4
55.5	816.667	28.875	5	28.875	3
55.52	708.333	28.88	4	28.88	2
55.54	741.667	28.885	2	28.885	3
55.56	766.667	28.89	1	28.89	3
55.58	716.667	28.895	2	28.895	3
55.6	941.667	28.9	2	28.9	3
55.62	883.333	28.905	5	28.905	3
55.64	883.333	28.91	3	28.91	3
55.66	1000	28.915	2	28.915	2
55.68	975	28.92	2	28.92	2
55.7	1133.33	28.925	2	28.925	3
55.72	991.667	28.93	3	28.93	4
55.74	1175	28.935	5	28.935	4
55.76	1108.33	28.94	4	28.94	4
55.78	1241.67	28.945	3	28.945	3
55.8	1391.67	28.95	3	28.95	3
55.82	1200	28.955	4	28.955	3
55.84	1491.67	28.96	2	28.96	3
55.86	1450	28.965	4	28.965	1
55.88	1591.67	28.97	2	28.97	3
55.9	1500	28.975	4	28.975	1
55.92	1341.67	28.98	3	28.98	3
55.94	1491.67	28.985	3	28.985	2
55.96	1608.33	28.99	4	28.99	3
55.98	1866.67	28.995	3	28.995	5
56	1550	29	4	29	3
56.02	1591.67	29.005	1	29.005	4
56.04	1891.67	29.01	2	29.01	3
56.06	1541.67	29.015	4	29.015	2
56.08	1991.67	29.02	2	29.02	5
56.1	1725	29.025	4	29.025	3
56.12	1758.33	29.03	4	29.03	2
56.14	1833.33	29.035	4	29.035	5
56.16	1891.67	29.04	2	29.04	7
56.18	1825	29.045	4	29.045	5
56.2	1708.33	29.05	6	29.05	3
56.22	1708.33	29.055	3	29.055	2
56.24	1925	29.06	1	29.06	4
56.26	1575	29.065	6	29.065	0
56.28	1516.67	29.07	5	29.07	2
56.3	1566.67	29.075	5	29.075	2
56.32	1775	29.08	5	29.08	4
56.34	1516.67	29.085	3	29.085	2
56.36	1383.33	29.09	5	29.09	3
56.38	1391.67	29.095	3	29.095	6
56.4	1316.67	29.1	3	29.1	4
56.42	1033.33	29.105	3	29.105	4
56.44	1200	29.11	4	29.11	2
56.46	1091.67	29.115	6	29.115	5
56.48	1066.67	29.12	4	29.12	7
56.5	1000	29.125	3	29.125	4
56.52	775	29.13	3	29.13	4
56.54	816.667	29.135	1	29.135	2
56.56	650	29.14	3	29.14	3
56.58	733.333	29.145	5	29.145	3
56.6	675	29.15	4	29.15	2
56.62	525	29.155	2	29.155	5
56.64	558.333	29.16	2	29.16	5
56.66	516.667	29.165	2	29.165	1
56.68	508.333	29.17	3	29.17	6
56.7	366.667	29.175	3	29.175	7
56.72	550	29.18	2	29.18	3
56.74	416.667	29.185	4	29.185	2
56.76	450	29.19	3	29.19	2
56.78	366.667	29.195	2	29.195	7
56.8	408.333	29.2	3	29.2	5
56.82	375	29.205	1	29.205	2
56.84	383.333	29.21	3	29.21	1
56.86	366.667	29.215	4	29.215	4
56.88	275	29.22	6	29.22	2
56.9	266.667	29.225	3	29.225	5
56.92	366.667	29.23	2	29.23	3
56.94	258.333	29.235	5	29.235	7
56.96	241.667	29.24	1	29.24	5
56.98	316.667	29.245	3	29.245	3
57	241.667	29.25	2	29.25	4
57.02	316.667	29.255	4	29.255	2
57.04	208.333	29.26	3	29.26	4
57.06	308.333	29.265	2	29.265	4
57.08	266.667	29.27	4	29.27	6
57.1	250	29.275	6	29.275	4
57.12	133.333	29.28	5	29.28	2
57.14	208.333	29.285	5	29.285	4
57.16	208.333	29.29	3	29.29	5
57.18	191.667	29.295	5	29.295	6
57.2	175	29.3	5	29.3	3
57.22	266.667	29.305	3	29.305	3
57.24	200	29.31	2	29.31	2
57.26	200	29.315	4	29.315	2
57.28	258.333	29.32	4	29.32	0
57.3	191.667	29.325	2	29.325	0
57.32	275	29.33	4	29.33	2
57.34	233.333	29.335	4	29.335	2
57.36	225	29.34	3	29.34	3
57.38	133.333	29.345	2	29.345	2
57.4	200	29.35	3	29.35	3
57.42	175	29.355	1	29.355	1
57.44	200	29.36	2	29.36	3
57.46	233.333	29.365	2	29.365	7
57.48	241.667	29.37	3	29.37	1
57.5	150	29.375	3	29.375	1
57.52	116.667	29.38	2	29.38	2
57.54	200	29.385	2	29.385	5
57.56	158.333	29.39	2	29.39	3
57.58	241.667	29.395	0	29.395	4
57.6	191.667	29.4	0	29.4	6
57.62	133.333	29.405	2	29.405	8
57.64	200	29.41	4	29.41	6
57.66	166.667	29.415	4	29.415	4
57.68	191.667	29.42	2	29.42	3
57.7	183.333	29.425	3	29.425	5
57.72	141.667	29.43	2	29.43	4
57.74	225	29.435	5	29.435	3
57.76	133.333	29.44	3	29.44	4
57.78	150	29.445	3	29.445	1
57.8	225	29.45	7	29.45	2
57.82	191.667	29.455	7	29.455	1
57.84	175	29.46	3	29.46	3
57.86	158.333	29.465	0	29.465	4
57.88	141.667	29.47	0	29.47	4
57.9	191.667	29.475	1	29.475	5
57.92	133.333	29.48	2	29.48	6
57.94	225	29.485	3	29.485	3
57.96	208.333	29.49	3	29.49	2
57.98	100	29.495	2	29.495	4
58	158.333	29.5	4	29.5	3
58.02	141.667	29.505	5	29.505	6
58.04	166.667	29.51	3	29.51	7
58.06	225	29.515	4	29.515	2
58.08	125	29.52	3	29.52	3
58.1	191.667	29.525	4	29.525	4
58.12	150	29.53	2	29.53	4
58.14	141.667	29.535	4	29.535	4
58.16	233.333	29.54	4	29.54	2
58.18	133.333	29.545	2	29.545	3
58.2	158.333	29.55	4	29.55	9
58.22	125	29.555	3	29.555	6
58.24	200	29.56	2	29.56	4
58.26	158.333	29.565	4	29.565	6
58.28	141.667	29.57	3	29.57	3
58.3	241.667	29.575	2	29.575	2
58.32	125	29.58	1	29.58	1
58.34	166.667	29.585	3	29.585	3
58.36	133.333	29.59	3	29.59	2
58.38	175	29.595	5	29.595	4
58.4	175	29.6	5	29.6	3
58.42	175	29.605	3	29.605	3
58.44	133.333	29.61	4	29.61	2
58.46	183.333	29.615	3	29.615	4
58.48	141.667	29.62	5	29.62	2
58.5	183.333	29.625	4	29.625	2
58.52	108.333	29.63	5	29.63	4
58.54	150	29.635	4	29.635	5
58.56	133.333	29.64	7	29.64	3
58.58	183.333	29.645	6	29.645	5
58.6	208.333	29.65	4	29.65	6
58.62	108.333	29.655	3	29.655	4
58.64	158.333	29.66	4	29.66	5
58.66	216.667	29.665	6	29.665	5
58.68	183.333	29.67	4	29.67	4
58.7	166.667	29.675	3	29.675	4
58.72	200	29.68	5	29.68	3
58.74	150	29.685	4	29.685	7
58.76	208.333	29.69	3	29.69	4
58.78	125	29.695	5	29.695	5
58.8	233.333	29.7	3	29.7	5
58.82	216.667	29.705	2	29.705	3
58.84	200	29.71	3	29.71	4
58.86	116.667	29.715	3	29.715	6
58.88	225	29.72	1	29.72	5
58.9	175	29.725	2	29.725	3
58.92	241.667	29.73	4	29.73	2
58.94	150	29.735	7	29.735	3
58.96	208.333	29.74	2	29.74	5
58.98	216.667	29.745	2	29.745	4
59	150	29.75	2	29.75	3
59.02	166.667	29.755	2	29.755	2
59.04	116.667	29.76	4	29.76	6
59.06	116.667	29.765	4	29.765	6
59.08	200	29.77	4	29.77	8
59.1	183.333	29.775	6	29.775	1
59.12	125	29.78	2	29.78	2
59.14	133.333	29.785	3	29.785	3
59.16	141.667	29.79	4	29.79	1
59.18	183.333	29.795	4	29.795	2
59.2	166.667	29.8	2	29.8	4
59.22	141.667	29.805	4	29.805	5
59.24	133.333	29.81	3	29.81	3
59.26	116.667	29.815	4	29.815	5
59.28	133.333	29.82	0	29.82	4
59.3	158.333	29.825	2	29.825	5
59.32	166.667	29.83	3	29.83	6
59.34	166.667	29.835	2	29.835	3
59.36	125	29.84	6	29.84	3
59.38	133.333	29.845	12	29.845	7
59.4	133.333	29.85	3	29.85	5
59.42	141.667	29.855	5	29.855	3
59.44	175	29.86	6	29.86	3
59.46	75	29.865	6	29.865	4
59.48	133.333	29.87	4	29.87	10
59.5	141.667	29.875	2	29.875	6
59.52	183.333	29.88	4	29.88	4
59.54	133.333	29.885	6	29.885	4
59.56	133.333	29.89	4	29.89	4
59.58	125	29.895	4	29.895	7
59.6	125	29.9	7	29.9	8
59.62	233.333	29.905	6	29.905	7
59.64	191.667	29.91	3	29.91	3
59.66	166.667	29.915	0	29.915	3
59.68	108.333	29.92	3	29.92	2
59.7	166.667	29.925	6	29.925	7
59.72	133.333	29.93	1	29.93	7
59.74	225	29.935	3	29.935	5
59.76	133.333	29.94	5	29.94	6
59.78	183.333	29.945	3	29.945	7
59.8	100	29.95	2	29.95	5
59.82	150	29.955	2	29.955	5
59.84	208.333	29.96	5	29.96	5
59.86	133.333	29.965	3	29.965	4
59.88	175	29.97	5	29.97	4
59.9	208.333	29.975	8	29.975	3
59.92	158.333	29.98	3	29.98	4
[truncated: 10,004 more rows]
[truncated: 18 more columns]

## Sheet: Figure 3
Figure 3a				Figure 3b			Figure 3c			Figure 3e					Figure 3f			Figure 3h
										mBT		CpBT				mBT
				Energy	DOS		Energy	transmission		Wavelength	Abs	Wavelength	Abs		Binding Energy (E)	Intensity			charge difference
#	Band-Index	11		-4.99791	90.9125		-3	-4.184		800	0.0082	800	0.33468		40.23	4937.96		DHI	-0.07515
1	-23.7422			-4.98791	88.0685		-2.99	-4.174		799	0.00864	799	0.33586		40.18	4962.16		Dimer	-0.05691
2	-23.7422			-4.97792	85.9933		-2.98	-4.164		798	0.00877	798	0.33769		40.13	5115.33		Trimer	-0.03605
3	-23.7422			-4.96792	84.7145		-2.97	-4.154		797	0.01184	797	0.3404		40.08	5323.89		Tetramer	-0.0274
--				-4.95793	84.1689		-2.96	-4.144		796	0.00804	796	0.34017		40.03	5289.89
#	Band-Index	12		-4.94793	84.1034		-2.95	-4.134		795	0.00719	795	0.33781		39.98	5098.61
1	-23.7215			-4.93793	84.1014		-2.94	-4.124		794	0.00934	794	0.33975		39.93	5038.38
2	-23.7215			-4.92794	83.7264		-2.93	-4.114		793	0.00847	793	0.33722		39.88	4923.78
3	-23.7215			-4.91794	82.7576		-2.92	-4.104		792	0.0095	792	0.34113		39.83	5095.19
--				-4.90795	81.5164		-2.91	-4.094		791	0.00803	791	0.34116		39.78	5237.39
#	Band-Index	13		-4.89795	80.8406		-2.9	-4.084		790	0.00928	790	0.33925		39.73	5172.89
1	-23.6933			-4.88795	81.5497		-2.89	-4.074		789	0.0075	789	0.34218		39.68	5202.11
2	-23.6933			-4.87796	83.904		-2.88	-4.064		788	0.01017	788	0.34099		39.63	5277.06
3	-23.6933			-4.86796	87.4063		-2.87	-4.054		787	0.00868	787	0.34271		39.58	5455.34
--				-4.85797	90.9855		-2.86	-4.044		786	0.0081	786	0.34249		39.53	5457.55
#	Band-Index	14		-4.84797	93.4793		-2.85	-4.034		785	0.00977	785	0.34314		39.48	5355.69
1	-23.5744			-4.83798	94.06		-2.84	-4.024		784	0.00948	784	0.3422		39.43	5305.52
2	-23.5744			-4.82798	92.3881		-2.83	-4.014		783	0.00856	783	0.34455		39.38	5215.1
3	-23.5744			-4.81798	88.722		-2.82	-4.004		782	0.00883	782	0.34597		39.33	5402.61
--				-4.80799	83.8735		-2.81	-3.994		781	0.00885	781	0.3445		39.28	5373.35
#	Band-Index	15		-4.79799	78.7481		-2.8	-3.984		780	0.00793	780	0.34609		39.23	5314.39
1	-23.4116			-4.788	73.9419		-2.79	-3.974		779	0.00932	779	0.34826		39.18	5654.93
2	-23.4116			-4.778	69.8338		-2.78	-3.964		778	0.01048	778	0.34564		39.13	5770.82
3	-23.4116			-4.768	66.7677		-2.77	-3.954		777	0.01018	777	0.34789		39.08	5670.34
--				-4.75801	64.9358		-2.76	-3.944		776	0.00954	776	0.34943		39.03	5491.88
#	Band-Index	16		-4.74801	64.2199		-2.75	-3.934		775	0.00951	775	0.35162		38.98	5647.81
1	-23.4034			-4.73802	64.325		-2.74	-3.924		774	0.01043	774	0.35001		38.93	5906.82
2	-23.4034			-4.72802	65.125		-2.73	-3.914		773	0.01113	773	0.35022		38.88	5668.07
3	-23.4034			-4.71803	66.7822		-2.72	-3.904		772	0.00833	772	0.35097		38.83	5833.26
--				-4.70803	69.4056		-2.71	-3.894		771	0.00987	771	0.3524		38.78	5902.09
#	Band-Index	17		-4.69803	72.5933		-2.7	-3.884		770	0.00995	770	0.35091		38.73	5701.82
1	-23.3789			-4.68804	75.3294		-2.69	-3.874		769	0.00874	769	0.34998		38.68	5832.44
2	-23.3789			-4.67804	76.4312		-2.68	-3.864		768	0.0117	768	0.35268		38.63	5794.69
3	-23.3789			-4.66805	75.2579		-2.67	-3.854		767	0.01071	767	0.35509		38.58	5733.48
--				-4.65805	72.0578		-2.66	-3.844		766	0.00813	766	0.35281		38.53	5744.38
#	Band-Index	18		-4.64805	67.7534		-2.65	-3.834		765	0.01131	765	0.35456		38.48	5773.97
1	-23.1631			-4.63806	63.4802		-2.64	-3.824		764	0.01095	764	0.35716		38.43	5951.75
2	-23.1631			-4.62806	60.1344		-2.63	-3.814		763	0.00936	763	0.35501		38.38	6130.32
3	-23.1631			-4.61807	58.0734		-2.62	-3.804		762	0.00942	762	0.35565		38.33	6323.94
--				-4.60807	57.0194		-2.61	-3.794		761	0.01038	761	0.35561		38.28	6461.86
#	Band-Index	19		-4.59808	56.1591		-2.6	-3.784		760	0.01089	760	0.3584		38.23	6628.63
1	-23.0785			-4.58808	54.5489		-2.59	-3.774		759	0.01004	759	0.35563		38.18	6716.95
2	-23.0785			-4.57808	51.7695		-2.58	-3.764		758	0.00929	758	0.35732		38.13	6776.29
3	-23.0785			-4.56809	48.2221		-2.57	-3.754		757	0.00906	757	0.35842		38.08	7256.44
--				-4.55809	44.7198		-2.56	-3.744		756	0.00992	756	0.36014		38.03	7155.48
#	Band-Index	20		-4.5481	41.9326		-2.55	-3.734		755	0.01134	755	0.36068		37.98	6995.69
1	-23.0509			-4.5381	40.1926		-2.54	-3.724		754	0.00993	754	0.35959		37.93	7283.68
2	-23.0509			-4.5281	39.5522		-2.53	-3.714		753	0.00915	753	0.36042		37.88	7666.37
3	-23.0509			-4.51811	39.8531		-2.52	-3.704		752	0.01006	752	0.36129		37.83	7608.53
--				-4.50811	40.7445		-2.51	-3.694		751	0.00993	751	0.36219		37.78	7324.66
#	Band-Index	21		-4.49812	41.7557		-2.5	-3.684		750	0.01066	750	0.36224		37.73	7639.4
1	-23.0265			-4.48812	42.5312		-2.49	-3.674		749	0.0102	749	0.36422		37.68	7831.12
2	-23.0265			-4.47813	43.0419		-2.48	-3.664		748	0.01027	748	0.36328		37.63	7946.21
3	-23.0265			-4.46813	43.448		-2.47	-3.654		747	0.01127	747	0.36427		37.58	8222.07
--				-4.45813	43.7698		-2.46	-3.644		746	0.01155	746	0.36515		37.53	8390.25
#	Band-Index	22		-4.44814	43.8376		-2.45	-3.634		745	0.01074	745	0.36513		37.48	8430.26
1	-22.9673			-4.43814	43.5435		-2.44	-3.624		744	0.01142	744	0.36687		37.43	9060.34
2	-22.9673			-4.42815	42.9397		-2.43	-3.614		743	0.00943	743	0.36614		37.38	9172.43
3	-22.9673			-4.41815	42.0382		-2.42	-3.604		742	0.01125	742	0.36824		37.33	9504.26
--				-4.40816	40.7437		-2.41	-3.594		741	0.01176	741	0.36869		37.28	10122.7
#	Band-Index	23		-4.39816	39.1025		-2.4	-3.584		740	0.01138	740	0.36902		37.23	10309.9
1	-22.9612			-4.38816	37.4544		-2.39	-3.574		739	0.0108	739	0.36752		37.18	10467.5
2	-22.9612			-4.37817	36.2519		-2.38	-3.564		738	0.01071	738	0.36862		37.13	10506.7
3	-22.9612			-4.36817	35.8352		-2.37	-3.554		737	0.011	737	0.36934		37.08	10462.9
--				-4.35818	36.3746		-2.36	-3.544		736	0.01071	736	0.36936		37.03	10840.5
#	Band-Index	24		-4.34818	37.9008		-2.35	-3.534		735	0.01038	735	0.3686		36.98	11346.4
1	-22.9561			-4.33818	40.3076		-2.34	-3.524		734	0.01135	734	0.37147		36.93	11695.5
2	-22.9561			-4.32819	43.3242		-2.33	-3.514		733	0.01276	733	0.37124		36.88	12022.5
3	-22.9561			-4.31819	46.5649		-2.32	-3.504		732	0.01162	732	0.37154		36.83	12130.8
--				-4.3082	49.7465		-2.31	-3.494		731	0.01174	731	0.37267		36.78	12040.2
#	Band-Index	25		-4.2982	52.8796		-2.3	-3.484		730	0.01216	730	0.37328		36.73	12385
1	-22.9164			-4.28821	56.1395		-2.29	-3.474		729	0.01205	729	0.3732		36.68	12494.1
2	-22.9164			-4.27821	59.6206		-2.28	-3.464		728	0.01201	728	0.37356		36.63	12722.8
3	-22.9164			-4.26821	63.3514		-2.27	-3.454		727	0.01178	727	0.37374		36.58	12916
--				-4.25822	67.3687		-2.26	-3.444		726	0.01125	726	0.3751		36.53	13003.8
#	Band-Index	26		-4.24822	71.5007		-2.25	-3.434		725	0.0121	725	0.37503		36.48	13222.4
1	-22.9048			-4.23823	75.1714		-2.24	-3.424		724	0.01148	724	0.37576		36.43	13246.7
2	-22.9048			-4.22823	77.6614		-2.23	-3.414		723	0.01204	723	0.37802		36.38	13213
3	-22.9048			-4.21823	78.5787		-2.22	-3.404		722	0.01127	722	0.37814		36.33	13371
--				-4.20824	77.9822		-2.21	-3.394		721	0.0121	721	0.37769		36.28	13484.3
#	Band-Index	27		-4.19824	76.126		-2.2	-3.384		720	0.01189	720	0.37819		36.23	13286.3
1	-22.8364			-4.18825	73.2842		-2.19	-3.374		719	0.01171	719	0.37908		36.18	12948.7
2	-22.8364			-4.17825	69.862		-2.18	-3.364		718	0.01277	718	0.3805		36.13	13031.1
3	-22.8364			-4.16826	66.4197		-2.17	-3.354		717	0.01222	717	0.38083		36.08	13155.2
--				-4.15826	63.3803		-2.16	-3.344		716	0.01202	716	0.38068		36.03	12773.1
#	Band-Index	28		-4.14826	60.7991		-2.15	-3.334		715	0.01197	715	0.38082		35.98	12733.5
1	-22.8			-4.13827	58.5233		-2.14	-3.324		714	0.01297	714	0.38184		35.93	12432.1
2	-22.8			-4.12827	56.4452		-2.13	-3.314		713	0.01249	713	0.38184		35.88	11726.6
3	-22.8			-4.11828	54.493		-2.12	-3.304		712	0.01251	712	0.38207		35.83	11527.3
--				-4.10828	52.6027		-2.11	-3.294		711	0.01254	711	0.38268		35.78	11370.7
#	Band-Index	29		-4.09828	50.8665		-2.1	-3.284		710	0.01316	710	0.38425		35.73	10984.1
1	-22.7618			-4.08829	49.5246		-2.09	-3.274		709	0.0129	709	0.38491		35.68	10742.4
2	-22.7618			-4.07829	48.6857		-2.08	-3.264		708	0.01264	708	0.38493		35.63	10414.3
3	-22.7618			-4.0683	48.1718		-2.07	-3.254		707	0.01272	707	0.38619		35.58	10431.2
--				-4.0583	47.724		-2.06	-3.244		706	0.01294	706	0.38666		35.53	10258.5
#	Band-Index	30		-4.04831	47.3045		-2.05	-3.234		705	0.01285	705	0.38713		35.48	9926.98
1	-22.5916			-4.03831	47.0551		-2.04	-3.224		704	0.01284	704	0.38738		35.43	9803.76
2	-22.5916			-4.02831	46.9929		-2.03	-3.214		703	0.0128	703	0.3873		35.38	9370.25
3	-22.5916			-4.01832	46.927		-2.02	-3.204		702	0.01314	702	0.38903		35.33	9047.81
--				-4.00832	46.7017		-2.01	-3.194		701	0.01297	701	0.3891		35.28	8763.6
#	Band-Index	31		-3.99833	46.3445		-2	-3.184		700	0.01295	700	0.38905		35.23	8486.75
1	-22.3952			-3.98833	45.8969		-1.99	-3.174		699	0.01333	699	0.38993		35.18	8227.26
2	-22.3952			-3.97834	45.3154		-1.98	-3.164		698	0.01313	698	0.39044		35.13	7828.09
3	-22.3952			-3.96834	44.6861		-1.97	-3.154		697	0.01366	697	0.3909		35.08	7773.44
--				-3.95834	44.3676		-1.96	-3.144		696	0.0143	696	0.39229		35.03	7733.09
#	Band-Index	32		-3.94835	44.773		-1.95	-3.134		695	0.01365	695	0.39272		34.98	7154.98
1	-22.2422			-3.93835	46.0404		-1.94	-3.124		694	0.01389	694	0.39253		34.93	6965.12
2	-22.2422			-3.92836	47.8567		-1.93	-3.114		693	0.01351	693	0.39386		34.88	6948.85
3	-22.2422			-3.91836	49.5101		-1.92	-3.104		692	0.01322	692	0.39378		34.83	6571.67
--				-3.90836	50.236		-1.91	-3.094		691	0.01339	691	0.39377		34.78	6317
#	Band-Index	33		-3.89837	49.6808		-1.9	-3.084		690	0.01452	690	0.39555		34.73	6131.45
1	-21.6235			-3.88837	48.0129		-1.89	-3.074		689	0.01422	689	0.39563		34.68	6015.03
2	-21.6235			-3.87838	45.5687		-1.88	-3.064		688	0.014	688	0.39612		34.63	6043.27
3	-21.6235			-3.86838	42.5713		-1.87	-3.054		687	0.01397	687	0.39598		34.58	5901.45
--				-3.85839	39.2552		-1.86	-3.044		686	0.01373	686	0.39567		34.53	5727.17
#	Band-Index	34		-3.84839	36.0144		-1.85	-3.034		685	0.01407	685	0.39663		34.48	5661.01
1	-21.5789			-3.83839	33.2705		-1.84	-3.024		684	0.01438	684	0.39751		34.43	5256.19
2	-21.5789			-3.8284	31.2991		-1.83	-3.014		683	0.01456	683	0.39802		34.38	5059.28
3	-21.5789			-3.8184	30.2115		-1.82	-3.004		682	0.01431	682	0.39887		34.33	5150.39
--				-3.80841	30.0198		-1.81	-2.994		681	0.01477	681	0.39962		34.28	5061.02
#	Band-Index	35		-3.79841	30.6791		-1.8	-2.984		680	0.01477	680	0.40022		34.23	4999.93
1	-21.5212			-3.78841	32.071		-1.79	-2.974		679	0.01437	679	0.40063		34.18	5020.95
2	-21.5212			-3.77842	33.9477		-1.78	-2.964		678	0.01435	678	0.40126		34.13	4634.08
3	-21.5212			-3.76842	35.9208		-1.77	-2.954		677	0.0142	677	0.40195		34.08	4411.18
--				-3.75843	37.6249		-1.76	-2.944		676	0.01427	676	0.40207		34.03	4276.07
#	Band-Index	36		-3.74843	38.9973		-1.75	-2.934		675	0.01462	675	0.40215		33.98	4114.66
1	-21.4795			-3.73844	40.3199		-1.74	-2.924		674	0.01517	674	0.40319		33.93	4156.3
2	-21.4795			-3.72844	41.8999		-1.73	-2.914		673	0.01516	673	0.40447		33.88	4385.43
3	-21.4795			-3.71844	43.7678		-1.72	-2.904		672	0.0155	672	0.40476		33.83	4184.56
--				-3.70845	45.7231		-1.71	-2.894		671	0.01525	671	0.40438		33.78	4065.12
#	Band-Index	37		-3.69845	47.6473		-1.7	-2.884		670	0.01524	670	0.40525		33.73	3929.69
1	-21.3929			-3.68846	49.6561		-1.69	-2.874		669	0.01541	669	0.40573		33.68	3856.03
2	-21.3929			-3.67846	51.8631		-1.68	-2.864		668	0.01554	668	0.40664		33.63	3939.41
3	-21.3929			-3.66846	54.1297		-1.67	-2.854		667	0.01565	667	0.40721		33.58	3934.63
--				-3.65847	56.1794		-1.66	-2.844		666	0.01585	666	0.40743		33.53	3882.66
#	Band-Index	38		-3.64847	57.8927		-1.65	-2.834		665	0.01598	665	0.40786		33.48	3935.7
1	-21.3736			-3.63848	59.457		-1.64	-2.824		664	0.01612	664	0.40818		33.43	3907.15
2	-21.3736			-3.62848	61.3175		-1.63	-2.814		663	0.01585	663	0.40879		33.38	3918.73
3	-21.3736			-3.61849	63.8891		-1.62	-2.804		662	0.01576	662	0.40929		33.33	3948.49
--				-3.60849	67.1298		-1.61	-2.794		661	0.01584	661	0.40988		33.28	3898.84
#	Band-Index	39		-3.59849	70.3521		-1.6	-2.784		660	0.01645	660	0.41068		33.23	3850.47
1	-21.3623			-3.5885	72.4896		-1.59	-2.774		659	0.01724	659	0.41164		33.18	3849.16
2	-21.3623			-3.5785	72.6591		-1.58	-2.764		658	0.0173	658	0.41223		33.13	3950.04
3	-21.3623			-3.56851	70.6331		-1.57	-2.754		657	0.01688	657	0.41278		33.08	3922.57
--				-3.55851	66.8671		-1.56	-2.744		656	0.01684	656	0.41294		33.03	3815.85
#	Band-Index	40		-3.54851	62.0913		-1.55	-2.734		655	0.01658	655	0.41253		32.98	3611.81
1	-21.329			-3.53852	56.9077		-1.54	-2.724		654	0.01639	654	0.41341		32.93	3546.65
2	-21.329			-3.52852	51.7635		-1.53	-2.714		653	0.01704	653	0.4145		32.88	3672.84
3	-21.329			-3.51853	47.1061		-1.52	-2.704		652	0.01711	652	0.41484		32.83	4051.68
--				-3.50853	43.3252		-1.51	-2.694		651	0.01728	651	0.41541		32.78	4118.39
#	Band-Index	41		-3.49854	40.5467		-1.5	-2.684		650	0.01754	650	0.41588		32.73	4020.96
1	-19.7046			-3.48854	38.539		-1.49	-2.674		649	0.01708	649	0.41584		32.68	3848.25
2	-19.7046			-3.47854	36.8152		-1.48	-2.664		648	0.01743	648	0.41649		32.63	3774.98
3	-19.7046			-3.46855	34.9381		-1.47	-2.654		647	0.01822	647	0.41816		32.58	3869.62
--				-3.45855	32.842		-1.46	-2.644		646	0.01775	646	0.41873		32.53	4266.36
#	Band-Index	42		-3.44856	30.824		-1.45	-2.634		645	0.01826	645	0.41881		32.48	4216.9
1	-19.5116			-3.43856	29.2296		-1.44	-2.624		644	0.01863	644	0.41955		32.43	4090.32
2	-19.5116			-3.42857	28.1877		-1.43	-2.614		643	0.01765	643	0.41958		32.38	4047.31
3	-19.5116			-3.41857	27.5236		-1.42	-2.604		642	0.01803	642	0.41988		32.33	3903.34
--				-3.40857	26.8067		-1.41	-2.594		641	0.0184	641	0.42081		32.28	3950.51
#	Band-Index	43		-3.39858	25.57		-1.4	-2.584		640	0.01873	640	0.42182		32.23	4012.47
1	-18.9919			-3.38858	23.6404		-1.39	-2.574		639	0.01905	639	0.42243		32.18	4111.51
2	-18.9919			-3.37859	21.2472		-1.38	-2.564		638	0.01866	638	0.42217		32.13	4086.91
3	-18.9919			-3.36859	18.7826		-1.37	-2.554		637	0.0187	637	0.42229		32.08	4171.2
--				-3.35859	16.5358		-1.36	-2.544		636	0.0189	636	0.42342		32.03	4338.55
#	Band-Index	44		-3.3486	14.6268		-1.35	-2.534		635	0.0191	635	0.42412		31.98	4370.71
1	-18.981			-3.3386	13.0627		-1.34	-2.524		634	0.01909	634	0.42442		31.93	4323.86
2	-18.981			-3.32861	11.8021		-1.33	-2.514		633	0.01921	633	0.4254		31.88	4377.42
3	-18.981			-3.31861	10.7926		-1.32	-2.504		632	0.01897	632	0.42594		31.83	4572.16
--				-3.30862	9.98626		-1.31	-2.494		631	0.01924	631	0.42551		31.78	4453.26
#	Band-Index	45		-3.29862	9.34433		-1.3	-2.484		630	0.01943	630	0.42624		31.73	4152.16
1	-18.957			-3.28862	8.83696		-1.29	-2.474		629	0.0192	629	0.42718		31.68	4482.09
2	-18.957			-3.27863	8.44201		-1.28	-2.464		628	0.01949	628	0.42738		31.63	4606.56
3	-18.957			-3.26863	8.14355		-1.27	-2.454		627	0.01955	627	0.42806		31.58	4262.89
--				-3.25864	7.93068		-1.26	-2.444		626	0.01955	626	0.42855		31.53	4300.27
#	Band-Index	46		-3.24864	7.79662		-1.25	-2.434		625	0.01966	625	0.42871		31.48	4698.83
1	-18.9551			-3.23864	7.73824		-1.24	-2.424		624	0.01949	624	0.42899		31.43	4956.6
2	-18.9551			-3.22865	7.75583		-1.23	-2.414		623	0.01961	623	0.42998		31.38	4800.82
3	-18.9551			-3.21865	7.85316		-1.22	-2.404		622	0.02005	622	0.43072		31.33	4562.76
--				-3.20866	8.0379		-1.21	-2.394		621	0.01998	621	0.43115		31.28	4767.57
#	Band-Index	47		-3.19866	8.32231		-1.2	-2.384		620	0.02023	620	0.43153		31.23	4819.47
1	-18.9022			-3.18867	8.72423		-1.19	-2.374		619	0.02049	619	0.43188		31.18	4817.1
2	-18.9022			-3.17867	9.26839		-1.18	-2.364		618	0.02034	618	0.43263		31.13	4627.43
3	-18.9022			-3.16867	9.98758		-1.17	-2.354		617	0.0203	617	0.43338		31.08	4718.84
--				-3.15868	10.9226		-1.16	-2.344		616	0.02074	616	0.43343		31.03	5053.22
#	Band-Index	48		-3.14868	12.118		-1.15	-2.334		615	0.02081	615	0.43375		30.98	5043.61
1	-18.8193			-3.13869	13.6079		-1.14	-2.324		614	0.02099	614	0.43429		30.93	4990.18
2	-18.8193			-3.12869	15.3809		-1.13	-2.314		613	0.02119	613	0.43466		30.88	5081.55
3	-18.8193			-3.11869	17.3168		-1.12	-2.304		612	0.021	612	0.4355		30.83	5055.61
--				-3.1087	19.1244		-1.11	-2.294		611	0.02102	611	0.43622		30.78	4979.82
#	Band-Index	49		-3.0987	20.386		-1.1	-2.284		610	0.02155	610	0.43679		30.73	5007.99
1	-18.1403			-3.08871	20.8045		-1.09	-2.274		609	0.02147	609	0.43761		30.68	5312.12
2	-18.1403			-3.07871	20.47		-1.08	-2.264		608	0.02152	608	0.43835		30.63	5459.24
3	-18.1403			-3.06872	19.8043		-1.07	-2.254		607	0.02165	607	0.43857		30.58	5274.01
--				-3.05872	19.2648		-1.06	-2.244		606	0.02133	606	0.43867		30.53	5550.76
#	Band-Index	50		-3.04872	19.157		-1.05	-2.234		605	0.02143	605	0.43895		30.48	5887.14
1	-18.0073			-3.03873	19.6345		-1.04	-2.224		604	0.02152	604	0.43933		30.43	5398.83
2	-18.0073			-3.02873	20.755		-1.03	-2.214		603	0.02137	603	0.4398		30.38	5388.9
3	-18.0073			-3.01874	22.4989		-1.02	-2.204		602	0.02148	602	0.44079		30.33	5869.84
--				-3.00874	24.7309		-1.01	-2.194		601	0.02175	601	0.44191		30.28	6019.09
#	Band-Index	51		-2.99875	27.1415		-1	-2.184		600	0.02168	600	0.44206		30.23	6029.2
1	-17.9821			-2.98875	29.2825		-0.99	-2.174		599	0.02155	599	0.4425		30.18	5803.06
2	-17.9821			-2.97875	30.7729		-0.98	-2.164		598	0.02208	598	0.44303		30.13	5705.65
3	-17.9821			-2.96876	31.4782		-0.97	-2.154		597	0.02252	597	0.4437		30.08	5997.48
--				-2.95876	31.4049		-0.96	-2.144		596	0.02246	596	0.44451		30.03	6222.13
#	Band-Index	52		-2.94877	30.5577		-0.95	-2.134		595	0.02255	595	0.44481		29.98	6390.69
1	-17.9483			-2.93877	29.069		-0.94	-2.124		594	0.02208	594	0.44499		29.93	6081.39
2	-17.9483			-2.92877	27.3217		-0.93	-2.114		593	0.02226	593	0.44583		29.88	5887.14
3	-17.9483			-2.91878	25.7858		-0.92	-2.104		592	0.02258	592	0.44655		29.83	6283.11
--				-2.90878	24.8072		-0.91	-2.094		591	0.02277	591	0.44698		29.78	6587.07
#	Band-Index	53		-2.89879	24.567		-0.9	-2.084		590	0.02272	590	0.44721		29.73	6457.05
1	-17.921			-2.88879	25.1504		-0.89	-2.074		589	0.02225	589	0.44752		29.68	6279.69
2	-17.921			-2.8788	26.6123		-0.88	-2.064		588	0.02215	588	0.44795		29.63	6078.3
3	-17.921			-2.8688	29.0008		-0.87	-2.054		587	0.02224	587	0.44805		29.58	6304.24
--				-2.8588	32.33		-0.86	-2.044		586	0.02284	586	0.44908		29.53	6356.89
#	Band-Index	54		-2.84881	36.5056		-0.85	-2.034		585	0.02284	585	0.44975		29.48	6334.15
1	-17.8762			-2.83881	41.2445		-0.84	-2.024		584	0.02311	584	0.45041		29.43	6351.01
2	-17.8762			-2.82882	46.0895		-0.83	-2.014		583	0.02378	583	0.45092		29.38	6242.73
3	-17.8762			-2.81882	50.547		-0.82	-2.004		582	0.02355	582	0.45143		29.33	6184.49
--				-2.80882	54.1387		-0.81	-1.994		581	0.02307	581	0.45157		29.28	6317.17
#	Band-Index	55		-2.79883	56.3173		-0.8	-1.984		580	0.02331	580	0.45199		29.23	6392.77
1	-17.8449			-2.78883	56.625		-0.79	-1.974		579	0.02318	579	0.45231		29.18	6303.44
2	-17.8449			-2.77884	55.0593		-0.78	-1.964		578	0.0232	578	0.45303		29.13	6110.16
3	-17.8449			-2.76884	52.1104		-0.77	-1.954		577	0.0232	577	0.45351		29.08	6302.48
--				-2.75885	48.4219		-0.76	-1.944		576	0.0233	576	0.45331		29.03	6481.23
#	Band-Index	56		-2.74885	44.41		-0.75	-1.934		575	0.024	575	0.45419		28.98	6414.84
1	-17.8188			-2.73885	40.1697		-0.74	-1.924		574	0.02389	574	0.45471		28.93	6089.81
2	-17.8188			-2.72886	35.7535		-0.73	-1.914		573	0.02347	573	0.4553		28.88	5742.35
3	-17.8188			-2.71886	31.4066		-0.72	-1.904		572	0.02369	572	0.45589		28.83	5635.71
--				-2.70887	27.4576		-0.71	-1.894		571	0.02374	571	0.45594		28.78	5641.47
#	Band-Index	57		-2.69887	24.118		-0.7	-1.884		570	0.0239	570	0.45674		28.73	5314.26
1	-17.79			-2.68887	21.4357		-0.69	-1.874		569	0.02454	569	0.45723		28.68	5151.61
2	-17.79			-2.67888	19.3581		-0.68	-1.864		568	0.02426	568	0.45774		28.63	5577.86
3	-17.79			-2.66888	17.7979		-0.67	-1.854		567	0.02391	567	0.45786		28.58	5599.78
--				-2.65889	16.6703		-0.66	-1.844		566	0.02443	566	0.45903		28.53	5615.09
#	Band-Index	58		-2.64889	15.9068		-0.65	-1.834		565	0.02444	565	0.45973		28.48	5503
1	-17.6611			-2.6389	15.4576		-0.64	-1.824		564	0.02471	564	0.45986		28.43	5271.71
2	-17.6611			-2.6289	15.2915		-0.63	-1.814		563	0.02476	563	0.4602		28.38	5218.93
3	-17.6611			-2.6189	15.3938		-0.62	-1.804		562	0.02456	562	0.46095		28.33	5046.66
--				-2.60891	15.7649		-0.61	-1.794		561	0.02452	561	0.46136		28.28	4878.47
#	Band-Index	59		-2.59891	16.4213		-0.6	-1.784		560	0.0245	560	0.46119		28.23	4845.41
1	-17.6559			-2.58892	17.396		-0.59	-1.774		559	0.02448	559	0.46172		28.18	4733.37
2	-17.6559			-2.57892	18.741		-0.58	-1.764		558	0.02507	558	0.46239		28.13	4662.55
3	-17.6559			-2.56892	20.5306		-0.57	-1.754		557	0.02502	557	0.46237		28.08	4816.11
--				-2.55893	22.8625		-0.56	-1.744		556	0.02503	556	0.46311		28.03	4817.38
#	Band-Index	60		-2.54893	25.854		-0.55	-1.734		555	0.02538	555	0.46409		27.98	4518.82
1	-17.6225			-2.53894	29.6228		-0.54	-1.724		554	0.02563	554	0.46474		27.93	4414.83
2	-17.6225			-2.52894	34.2376		-0.53	-1.714		553	0.02522	553	0.46427		27.88	4620.66
3	-17.6225			-2.51895	39.6324		-0.52	-1.704		552	0.02555	552	0.4647		27.83	4417.56
--				-2.50895	45.5252		-0.51	-1.694		551	0.02531	551	0.46547		27.78	4198.52
#	Band-Index	61		-2.49895	51.4428		-0.5	-1.684		550	0.02532	550	0.46596		27.73	4267.36
1	-17.6156			-2.48896	56.8505		-0.49	-1.674		549	0.02547	549	0.46692		27.68	4149.97
2	-17.6156			-2.47896	61.1883		-0.48	-1.664		548	0.02558	548	0.46714		27.63	4179.79
3	-17.6156			-2.46897	63.8712		-0.47	-1.654		547	0.02585	547	0.46739		27.58	4205.43
--				-2.45897	64.6011		-0.46	-1.644		546	0.02559	546	0.4676		27.53	4019.37
#	Band-Index	62		-2.44898	63.7464		-0.45	-1.634		545	0.02588	545	0.46787		27.48	3870.92
1	-17.5544			-2.43898	62.2047		-0.44	-1.624		544	0.02622	544	0.46857		27.43	4082.37
2	-17.5544			-2.42898	60.7972		-0.43	-1.614		543	0.02624	543	0.46922		27.38	4248.17
3	-17.5544			-2.41899	59.7337		-0.42	-1.604		542	0.02645	542	0.46982		27.33	3868.86
--				-2.40899	58.5984		-0.41	-1.594		541	0.02655	541	0.47039		27.28	3839.19
#	Band-Index	63		-2.399	56.8789		-0.4	-1.584		540	0.02645	540	0.4708		27.23	4119.07
1	-17.4977			-2.389	54.5551		-0.39	-1.574		539	0.02666	539	0.47148		27.18	4049.71
2	-17.4977			-2.379	52.1544		-0.38	-1.564		538	0.02615	538	0.47149		27.13	3734.93
3	-17.4977			-2.36901	50.2814		-0.37	-1.554		537	0.02656	537	0.4721		27.08	3532.45
--				-2.35901	49.1739		-0.36	-1.544		536	0.02696	536	0.47261		27.03	3612.88
#	Band-Index	64		-2.34902	48.6531		-0.35	-1.534		535	0.02689	535	0.47288		26.98	3710.98
1	-17.3316			-2.33902	48.4432		-0.34	-1.524		534	0.02688	534	0.47343		26.93	3662.28
2	-17.3316			-2.32903	48.5425		-0.33	-1.514		533	0.02706	533	0.474		26.88	3705.62
3	-17.3316			-2.31903	49.2268		-0.32	-1.504		532	0.02744	532	0.47456		26.83	3526.65
--				-2.30903	50.6921		-0.31	-1.494		531	0.02752	531	0.475		26.78	3491.65
#	Band-Index	65		-2.29904	52.7584		-0.3	-1.484		530	0.02766	530	0.47552		26.73	3588.14
1	-16.4303			-2.28904	54.8814		-0.29	-1.474		529	0.02753	529	0.4761		26.68	3647.15
2	-16.4303			-2.27905	56.3877		-0.28	-1.464		528	0.02773	528	0.47649		26.63	3574.03
3	-16.4303			-2.26905	56.6889		-0.27	-1.454		527	0.0277	527	0.47708		26.58	3309.87
--				-2.25905	55.49		-0.26	-1.444		526	0.02782	526	0.47751		26.53	3529.39
#	Band-Index	66		-2.24906	53.0827		-0.25	-1.434		525	0.02796	525	0.47793		26.48	3692.84
1	-16.3268			-2.23906	50.3232		-0.24	-1.424		524	0.02787	524	0.479		26.43	3487.32
2	-16.3268			-2.22907	48.1519		-0.23	-1.414		523	0.02796	523	0.47908		26.38	3642.5
3	-16.3268			-2.21907	47.1692		-0.22	-1.404		522	0.028	522	0.4801		26.33	3612.75
--				-2.20908	47.5296		-0.21	-1.394		521	0.02821	521	0.48087		26.28	3572.95
#	Band-Index	67		-2.19908	48.9898		-0.2	-1.384		520	0.02848	520	0.48193		26.23	3711.77
1	-16.3034			-2.18908	51.0072		-0.19	-1.374		519	0.02867	519	0.48294		26.18	3646.75
2	-16.3034			-2.17909	52.9591		-0.18	-1.364		518	0.02848	518	0.48352		26.13	3568.73
3	-16.3034			-2.16909	54.4111		-0.17	-1.354		517	0.02853	517	0.48442		26.08	3774.57
--				-2.1591	55.2113		-0.16	-1.344		516	0.02837	516	0.48512		26.03	3897.3
#	Band-Index	68		-2.1491	55.3706		-0.15	-1.334		515	0.0286	515	0.4865		25.98	3857.09
1	-16.2459			-2.1391	54.8207		-0.14	-1.324		514	0.02854	514	0.48751		25.93	3758.86
2	-16.2459			-2.12911	53.289		-0.13	-1.314		513	0.02908	513	0.4889		25.88	3876.24
3	-16.2459			-2.11911	50.5889		-0.12	-1.304		512	0.02892	512	0.48982		25.83	3848.32
--				-2.10912	47.0206		-0.11	-1.294		511	0.02884	511	0.49077		25.78	3649.66
#	Band-Index	69		-2.09912	43.3002		-0.1	-1.284		510	0.02891	510	0.49179		25.73	3782.03
1	-16.2057			-2.08913	40.1029		-0.09	-1.274		509	0.02929	509	0.49327		25.68	3967.39
2	-16.2057			-2.07913	37.7216		-0.08	-1.264		508	0.02901	508	0.49365		25.63	4116.21
3	-16.2057			-2.06913	36.0059		-0.07	-1.254		507	0.02919	507	0.49499		25.58	4343.86
--				-2.05914	34.4923		-0.06	-1.244		506	0.02929	506	0.49579		25.53	4609.61
#	Band-Index	70		-2.04914	32.7041		-0.05	-1.234		505	0.02919	505	0.49621		25.48	4416.71
1	-16.2007			-2.03915	30.4995		-0.04	-1.224		504	0.02951	504	0.49669		25.43	4268.82
2	-16.2007			-2.02915	28.1305		-0.03	-1.214		503	0.02984	503	0.4974		25.38	4206.23
3	-16.2007			-2.01916	25.9745		-0.02	-1.204		502	0.02979	502	0.49827		25.33	4099.41
--				-2.00916	24.2967		-0.01	-1.194		501	0.02961	501	0.49848		25.28	4440.3
#	Band-Index	71		-1.99916	23.2133		0	-1.184		500	0.03006	500	0.49878		25.23	4707.23
1	-16.1905			-1.98917	22.7551		0.01	-1.174		499	0.03015	499	0.49901		25.18	4641.15
2	-16.1905			-1.97917	22.928		0.02	-1.164		498	0.03002	498	0.49956		25.13	4440.71
3	-16.1905			-1.96918	23.7423		0.03	-1.154		497	0.03027	497	0.49967		25.08	4410.39
--				-1.95918	25.2103		0.04	-1.144		496	0.03041	496	0.49999		25.03	4593.02
#	Band-Index	72		-1.94918	27.3134		0.05	-1.134		495	0.0302	495	0.49947		24.98	4575.82
1	-16.167			-1.93919	29.938		0.06	-1.124		494	0.03124	494	0.50079		24.93	4586.44
2	-16.167			-1.92919	32.8187		0.07	-1.114		493	0.03109	493	0.50076		24.88	4558.14
3	-16.167			-1.9192	35.5999		0.08	-1.104		492	0.03094	492	0.50043		24.83	4743.58
--				-1.9092	38.0828		0.09	-1.094		491	0.03118	491	0.50077		24.78	4643.51
#	Band-Index	73		-1.89921	40.4115		0.1	-1.084		490	0.03145	490	0.50172		24.73	4586.15
1	-16.1018			-1.88921	42.8634		0.11	-1.074		489	0.03168	489	0.5014		24.68	4445.84
2	-16.1018			-1.87921	45.4116		0.12	-1.064		488	0.03152	488	0.50194		24.63	4655.97
3	-16.1018			-1.86922	47.5472		0.13	-1.054		487	0.0319	487	0.50218		24.58	4688.17
--				-1.85922	48.6309		0.14	-1.044		486	0.03244	486	0.5024		24.53	4481.73
#	Band-Index	74		-1.84923	48.5217		0.15	-1.034		485	0.0326	485	0.50293		24.48	4314.02
1	-16.0501			-1.83923	47.7474		0.16	-1.024		484	0.03264	484	0.50331		24.43	4454.63
2	-16.0501			-1.82923	46.9891		0.17	-1.014		483	0.03246	483	0.50269		24.38	4649.36
3	-16.0501			-1.81924	46.545		0.18	-1.004		482	0.03322	482	0.50432		24.33	4484.01
--				-1.80924	46.3175		0.19	-0.994		481	0.0331	481	0.50341		24.28	4349.19
#	Band-Index	75		-1.79925	46.1823		0.2	-0.984		480	0.03336	480	0.50409		24.23	4446.73
1	-15.988			-1.78925	46.214		0.21	-0.974		479	0.03346	479	0.5045		24.18	4548.08
2	-15.988			-1.77926	46.4999		0.22	-0.964		478	0.03422	478	0.50563		24.13	4375.98
3	-15.988			-1.76926	46.9197		0.23	-0.954		477	0.03413	477	0.50579		24.08	4191.9
--				-1.75926	47.2607		0.24	-0.944		476	0.03419	476	0.50662		24.03	4371.85
#	Band-Index	76		-1.74927	47.4418		0.25	-0.934		475	0.03427	475	0.50721		23.98	4424.05
1	-15.9571			-1.73927	47.4811		0.26	-0.924		474	0.03485	474	0.50738		23.93	4212.35
2	-15.9571			-1.72928	47.4064		0.27	-0.914		473	0.03511	473	0.50819		23.88	4214.06
3	-15.9571			-1.71928	47.3728		0.28	-0.904		472	0.03558	472	0.50878		23.83	4361.58
--				-1.70928	47.6862		0.29	-0.894		471	0.03547	471	0.50895		23.78	4351.67
#	Band-Index	77		-1.69929	48.5295		0.3	-0.884		470	0.03578	470	0.51023		23.73	4109.42
1	-15.9487			-1.68929	49.7422		0.31	-0.874		469	0.03619	469	0.51082		23.68	3792.21
2	-15.9487			-1.6793	50.9342		0.32	-0.864		468	0.03644	468	0.51123		23.63	3890.66
3	-15.9487			-1.6693	51.7432		0.33	-0.854		467	0.03679	467	0.5118		23.58	4048.3
--				-1.65931	51.895		0.34	-0.844		466	0.03735	466	0.51299		23.53	3859.86
#	Band-Index	78		-1.64931	51.174		0.35	-0.834		465	0.03755	465	0.51348		23.48	4003.1
1	-15.8971			-1.63931	49.5462		0.36	-0.824		464	0.0383	464	0.51431		23.43	4156.62
2	-15.8971			-1.62932	47.31		0.37	-0.814		463	0.03857	463	0.51475		23.38	3981.53
3	-15.8971			-1.61932	45.0569		0.38	-0.804		462	0.03881	462	0.51482		23.33	4136.56
--				-1.60933	43.3938		0.39	-0.794		461	0.03958	461	0.51535		23.28	4176.26
#	Band-Index	79		-1.59933	42.6306		0.4	-0.784		460	0.04001	460	0.51603		23.23	4020.21
1	-15.8679			-1.58933	42.657		0.41	-0.774		459	0.04076	459	0.51637		23.18	4119.27
2	-15.8679			-1.57934	43.0507		0.42	-0.764		458	0.04118	458	0.5165		23.13	4263.17
3	-15.8679			-1.56934	43.3683		0.43	-0.754		457	0.04148	457	0.51662		23.08	4308.8
--				-1.55935	43.3886		0.44	-0.744		456	0.04214	456	0.51711		23.03	4201.15
#	Band-Index	80		-1.54935	43.0624		0.45	-0.734		455	0.04268	455	0.51753		22.98	4271.8
1	-15.7413			-1.53936	42.3961		0.46	-0.724		454	0.04367	454	0.51814		22.93	4424.42
2	-15.7413			-1.52936	41.5275		0.47	-0.714		453	0.04451	453	0.5186		22.88	4250.18
3	-15.7413			-1.51936	40.7059		0.48	-0.704		452	0.04529	452	0.51876		22.83	4293.93
--				-1.50937	40.0351		0.49	-0.694		451	0.04598	451	0.51868		22.78	4318.03
#	Band-Index	81		-1.49937	39.358		0.5	-0.684		450	0.04674	450	0.51919		22.73	4326.22
1	-15.2529			-1.48938	38.4905		0.51	-0.674		449	0.04745	449	0.51937		22.68	4547.91
2	-15.2529			-1.47938	37.45		0.52	-0.664		448	0.04864	448	0.52036		22.63	4638.52
3	-15.2529			-1.46939	36.3191		0.53	-0.654		447	0.04881	447	0.5198		22.58	4651.53
--				-1.45939	35.0122		0.54	-0.644		446	0.04981	446	0.51973		22.53	4510.96
#	Band-Index	82		-1.44939	33.3822		0.55	-0.634		445	0.0513	445	0.52104		22.48	4500.4
1	-15.1253			-1.4394	31.5227		0.56	-0.624		444	0.05215	444	0.52097		22.43	4561.13
2	-15.1253			-1.4294	29.7932		0.57	-0.614		443	0.05359	443	0.52103		22.38	4541.57
3	-15.1253			-1.41941	28.5373		0.58	-0.604		442	0.05438	442	0.52183		22.33	4566.44
--				-1.40941	27.8413		0.59	-0.594		441	0.05541	441	0.52255		22.28	4568.21
#	Band-Index	83		-1.39941	27.4703		0.6	-0.584		440	0.05653	440	0.52277		22.23	4649.92
1	-15.0808			-1.38942	26.975		0.61	-0.574		439	0.05821	439	0.52343		22.18	4793.81
2	-15.0808			-1.37942	25.9859		0.62	-0.564		438	0.05891	438	0.5231		22.13	4934.36
3	-15.0808			-1.36943	24.5149		0.63	-0.554		437	0.05941	437	0.5236		22.08	4905.01
--				-1.35943	22.9234		0.64	-0.544		436	0.06125	436	0.52409		22.03	4786.88
#	Band-Index	84		-1.34944	21.6219		0.65	-0.534		435	0.06176	435	0.52384		21.98	4896.41
1	-15.0391			-1.33944	20.8482		0.66	-0.524		434	0.06337	434	0.52467		21.93	5062.36
2	-15.0391			-1.32944	20.6147		0.67	-0.514		433	0.06446	433	0.52463		21.88	5041.03
3	-15.0391			-1.31945	20.7066		0.68	-0.504		432	0.06657	432	0.52543		21.83	4908.24
--				-1.30945	20.7001		0.69	-0.494		431	0.0676	431	0.52547		21.78	4819.14
#	Band-Index	85		-1.29946	20.1169		0.7	-0.484		430	0.06897	430	0.52641		21.73	4878.2
1	-15.0258			-1.28946	18.7312		0.71	-0.474		429	0.07025	429	0.52639		21.68	5043.12
2	-15.0258			-1.27946	16.7308		0.72	-0.464		428	0.07182	428	0.52733		21.63	5219.55
3	-15.0258			-1.26947	14.5193		0.73	-0.454		427	0.07307	427	0.52728		21.58	5525.91
--				-1.25947	12.428		0.74	-0.444		426	0.07433	426	0.52768		21.53	5320.39
#	Band-Index	86		-1.24948	10.6142		0.75	-0.434		425	0.07514	425	0.52712		21.48	5217.05
1	-15.0037			-1.23948	9.10739		0.76	-0.424		424	0.07668	424	0.5276		21.43	5454.78
2	-15.0037			-1.22949	7.8767		0.77	-0.414		423	0.07766	423	0.52788		21.38	5373.81
3	-15.0037			-1.21949	6.87408		0.78	-0.404		422	0.07897	422	0.52859		21.33	5240.37
--				-1.20949	6.05305		0.79	-0.394		421	0.08102	421	0.52894		21.28	5064.04
#	Band-Index	87		-1.1995	5.37475		0.8	-0.384		420	0.08211	420	0.52904		21.23	5085.47
1	-14.9953			-1.1895	4.80851		0.81	-0.374		419	0.08288	419	0.52931		21.18	5367.62
2	-14.9953			-1.17951	4.33074		0.82	-0.364		418	0.08413	418	0.5293		21.13	5495.36
3	-14.9953			-1.16951	3.92339		0.83	-0.354		417	0.08603	417	0.52967		21.08	5265.56
--				-1.15951	3.57267		0.84	-0.344		416	0.08712	416	0.53024		21.03	5153.02
#	Band-Index	88		-1.14952	3.26795		0.85	-0.334		415	0.08852	415	0.5301		20.98	4867.91
1	-14.9794			-1.13952	3.00098		0.86	-0.324		414	0.08966	414	0.53103		20.93	4723.96
2	-14.9794			-1.12953	2.76531		0.87	-0.314		413	0.09165	413	0.53163		20.88	5150.64
3	-14.9794			-1.11953	2.55583		0.88	-0.304		412	0.09288	412	0.53147		20.83	5435.26
--				-1.10954	2.36844		0.89	-0.294		411	0.09416	411	0.53177		20.78	5309.92
#	Band-Index	89		-1.09954	2.19987		0.9	-0.284		410	0.09541	410	0.53232		20.73	5078.19
1	-14.9539			-1.08954	2.04743		0.91	-0.274		409	0.09693	409	0.53272		20.68	5021.46
2	-14.9539			-1.07955	1.90893		0.92	-0.264		408	0.09852	408	0.53263		20.63	5033.54
3	-14.9539			-1.06955	1.78254		0.93	-0.254		407	0.10038	407	0.53243		20.58	5170.74
--				-1.05956	1.66675		0.94	-0.244		406	0.10189	406	0.53307		20.53	5282.13
#	Band-Index	90		-1.04956	1.56027		0.95	-0.234		405	0.1032	405	0.53356		20.48	5141.42
1	-14.8818			-1.03956	1.46205		0.96	-0.224		404	0.10548	404	0.53386		20.43	5056.77
2	-14.8818			-1.02957	1.37114		0.97	-0.214		403	0.10745	403	0.53325		20.38	4730.4
3	-14.8818			-1.01957	1.28678		0.98	-0.204		402	0.10996	402	0.53416		20.33	4685.66
--				-1.00958	1.20827		0.99	-0.194		401	0.11243	401	0.53393		20.28	4762.2
#	Band-Index	91		-0.99958	1.13505		1	-0.184		400	0.11485	400	0.53412		20.23	4750.14
1	-14.8715			-0.98959	1.06658		1.01	-0.174		399	0.11813	399	0.53435		20.18	4549.71
2	-14.8715			-0.97959	1.00244		1.02	-0.164		398	0.12188	398	0.53453		20.13	4460.93
3	-14.8715			-0.96959	0		1.03	-0.154		397	0.12628	397	0.53508		20.08	4392.17
--				-0.9596	0		1.04	-0.144		396	0.13128	396	0.53547		20.03	4286.51
#	Band-Index	92		-0.9496	0		1.05	-0.134		395	0.13652	395	0.53496		19.98	4204.4
1	-14.8556			-0.93961	0		1.06	-0.124		394	0.14183	394	0.53516		19.93	4157.9
2	-14.8556			-0.92961	0		1.07	-0.114		393	0.14956	393	0.53664		19.88	3981.95
3	-14.8556			-0.91962	0		1.08	-0.104		392	0.15717	392	0.53684		19.83	4062.69
--				-0.90962	0		1.09	-0.094		391	0.16501	391	0.53658		19.78	3972.6
#	Band-Index	93		-0.89962	0		1.1	-0.084		390	0.17425	390	0.53737		19.73	3565.83
1	-14.8269			-0.88963	0		1.11	-0.074		389	0.18459	389	0.53744		19.68	3433.26
2	-14.8269			-0.87963	0		1.12	-0.064		388	0.19445	388	0.53746		19.63	3414.05
3	-14.8269			-0.86964	0		1.13	-0.054		387	0.20502	387	0.53712		19.58	3386.54
--				-0.85964	0		1.14	-0.044		386	0.21692	386	0.53741		19.53	3357.39
#	Band-Index	94		-0.84964	0		1.15	-0.034		385	0.22873	385	0.53648		19.48	3238.84
1	-14.8071			-0.83965	0		1.16	-0.024		384	0.24158	384	0.53722		19.43	3100.09
2	-14.8071			-0.82965	0		1.17	-0.014		383	0.25553	383	0.53764		19.38	3012.85
3	-14.8071			-0.81966	0		1.18	-0.004		382	0.26944	382	0.53769		19.33	2992.31
--				-0.80966	0		1.19	0.006		381	0.28267	381	0.53828		19.28	2990.49
#	Band-Index	95		-0.79967	0		1.2	0.016		380	0.29622	380	0.5384		19.23	3000.38
1	-14.7104			-0.78967	0		1.21	0.026		379	0.31103	379	0.5389		19.18	3137.9
2	-14.7104			-0.77967	0		1.22	0.036		378	0.32513	378	0.53909		19.13	3014.02
3	-14.7104			-0.76968	0		1.23	0.046		377	0.33857	377	0.53937		19.08	2986.21
--				-0.75968	0		1.24	0.056		376	0.34826	376	0.54202		19.03	2887.43
#	Band-Index	96		-0.74969	0		1.25	0.066		375	0.35412	375	0.54742		18.98	2645.02
1	-14.6852			-0.73969	0		1.26	0.076		374	0.36807	374	0.5476		18.93	2609.48
2	-14.6852			-0.72969	0		1.27	0.086		373	0.37879	373	0.54679		18.88	2565.07
3	-14.6852			-0.7197	0		1.28	0.096		372	0.39036	372	0.54761		18.83	2354.59
--				-0.7097	0		1.29	0.106		371	0.40238	371	0.5474		18.78	2346.31
#	Band-Index	97		-0.69971	0		1.3	0.116		370	0.41222	370	0.54595		18.73	2472.11
1	-14.6146			-0.68971	0		1.31	0.126		369	0.42164	369	0.54686		18.68	2445.31
2	-14.6146			-0.67972	0		1.32	0.136		368	0.43001	368	0.54661		18.63	2404.77
3	-14.6146			-0.66972	0		1.33	0.146		367	0.4422	367	0.5477		18.58	2344.85
--				-0.65972	0		1.34	0.156		366	0.45099	366	0.54811		18.53	2274.06
#	Band-Index	98		-0.64973	0		1.35	0.166		365	0.46014	365	0.5488		18.48	2144.67
1	-14.5674			-0.63973	0		1.36	0.176		364	0.46738	364	0.55008		18.43	2213.21
2	-14.5674			-0.62974	0		1.37	0.186		363	0.4745	363	0.54936		18.38	2172.27
3	-14.5674			-0.61974	0		1.38	0.196		362	0.48139	362	0.54952		18.33	2239.05
--				-0.60974	0		1.39	0.206		361	0.48818	361	0.5502		18.28	2208.88
#	Band-Index	99		-0.59975	0		1.4	0.216		360	0.49502	360	0.55127		18.23	2113.03
1	-14.5523			-0.58975	0		1.41	0.226		359	0.50116	359	0.55215		18.18	2120.88
2	-14.5523			-0.57976	0		1.42	0.236		358	0.50766	358	0.55228		18.13	2069.75
3	-14.5523			-0.56976	0		1.43	0.246		357	0.51385	357	0.55238		18.08	2068.28
--				-0.55977	0		1.44	0.256		356	0.51864	356	0.55222		18.03	2121.7
#	Band-Index	100		-0.54977	0		1.45	0.266		355	0.52463	355	0.55327		17.98	2215.6
1	-14.4606			-0.53977	0		1.46	0.276		354	0.53007	354	0.55408		17.93	2165.24
2	-14.4606			-0.52978	0		1.47	0.286		353	0.53374	353	0.55302		17.88	2164.17
3	-14.4606			-0.51978	0		1.48	0.296		352	0.53995	352	0.55438		17.83	2192.61
--				-0.50979	0		1.49	0.306		351	0.54457	351	0.55645		17.78	2130.99
#	Band-Index	101		-0.49979	0		1.5	0.316		350	0.5479	350	0.55556		17.73	2041.53
1	-14.4421			-0.4898	0		1.51	0.326		349	0.55095	349	0.55532		17.68	2103.27
2	-14.4421			-0.4798	0		1.52	0.336		348	0.55635	348	0.55711		17.63	2070.64
3	-14.4421			-0.4698	0		1.53	0.346		347	0.56129	347	0.55823		17.58	2105.6
--				-0.45981	0		1.54	0.356		346	0.56426	346	0.55792		17.53	2126.94
#	Band-Index	102		-0.44981	0		1.55	0.366		345	0.56754	345	0.55848		17.48	2029.79
1	-14.4307			-0.43982	0		1.56	0.376		344	0.57205	344	0.55977		17.43	2109.73
2	-14.4307			-0.42982	0		1.57	0.386		343	0.57457	343	0.5606		17.38	2106.72
3	-14.4307			-0.41982	0		1.58	0.396		342	0.57654	342	0.56107		17.33	2049.9
--				-0.40983	0		1.59	0.406		341	0.57906	341	0.56252		17.28	2067.27
#	Band-Index	103		-0.39983	0		1.6	0.416		340	0.58213	340	0.56302		17.23	2150.96
1	-14.4252			-0.38984	0		1.61	0.426		339	0.5855	339	0.56386		17.18	2211.29
2	-14.4252			-0.37984	0		1.62	0.436		338	0.58601	338	0.5643		17.13	2170.86
3	-14.4252			-0.36985	0		1.63	0.446		337	0.58811	337	0.56609		17.08	2153.38
--				-0.35985	0		1.64	0.456		336	0.58921	336	0.5668		17.03	2221.96
#	Band-Index	104		-0.34985	0		1.65	0.466		335	0.58974	335	0.56719		16.98	2371.36
1	-14.2613			-0.33986	0		1.66	0.476		334	0.5915	334	0.56857		16.93	2393.88
2	-14.2613			-0.32986	0		1.67	0.486		333	0.59316	333	0.57147		16.88	2447.76
3	-14.2613			-0.31987	0		1.68	0.496		332	0.59427	332	0.57259		16.83	2441.82
--				-0.30987	0		1.69	0.506		331	0.59531	331	0.57269		16.78	2407.74
#	Band-Index	105		-0.29987	0		1.7	0.516		330	0.59664	330	0.57476		16.73	2506.96
1	-14.1276			-0.28988	0		1.71	0.526		329	0.59611	329	0.57639		16.68	2577.12
2	-14.1276			-0.27988	0		1.72	0.536		328	0.59588	328	0.57678		16.63	2832.42
3	-14.1276			-0.26989	0		1.73	0.546		327	0.59656	327	0.57596		16.58	2789.23
--				-0.25989	0		1.74	0.556		326	0.59689	326	0.57645		16.53	2837.93
#	Band-Index	106		-0.2499	0		1.75	0.566		325	0.59694	325	0.57883		16.48	3101.47
1	-14.0809			-0.2399	0		1.76	0.576		324	0.59636	324	0.5785		16.43	3288.28
2	-14.0809			-0.2299	0		1.77	0.586		323	0.59721	323	0.57935		16.38	3196.91
3	-14.0809			-0.21991	0		1.78	0.596		322	0.59708	322	0.58118		16.33	3271.76
--				-0.20991	0		1.79	0.606		321	0.59644	321	0.5827		16.28	3471.12
#	Band-Index	107		-0.19992	0		1.8	0.616		320	0.59602	320	0.5822		16.23	3680.04
1	-14.0592			-0.18992	0		1.81	0.626		319	0.59637	319	0.58178		16.18	3694.57
2	-14.0592			-0.17992	0		1.82	0.636		318	0.59808	318	0.58366		16.13	3659.89
3	-14.0592			-0.16993	0		1.83	0.646		317	0.59617	317	0.58307		16.08	3613.19
--				-0.15993	0		1.84	0.656		316	0.58421	316	0.59471		16.03	3727.84
#	Band-Index	108		-0.14994	0		1.85	0.666		315	0.57267	315	0.60821		15.98	3928.22
1	-13.9926			-0.13994	0		1.86	0.676		314	0.57166	314	0.60753		15.93	4022.16
2	-13.9926			-0.12995	0		1.87	0.686		313	0.57119	313	0.60794		15.88	4092.72
3	-13.9926			-0.11995	0		1.88	0.696		312	0.57178	312	0.60883		15.83	4099.84
--				-0.10995	0		1.89	0.706		311	0.57142	311	0.60959		15.78	3813.37
#	Band-Index	109		-0.09996	0		1.9	0.716		310	0.57054	310	0.61007		15.73	3894.11
1	-13.9813			-0.08996	0		1.91	0.726		309	0.56977	309	0.60996		15.68	4144.6
2	-13.9813			-0.07997	0		1.92	0.736		308	0.56874	308	0.61097		15.63	4243.05
3	-13.9813			-0.06997	0		1.93	0.746		307	0.56857	307	0.61064		15.58	4065.15
--				-0.05997	0		1.94	0.756		306	0.56756	306	0.61003		15.53	4191.49
#	Band-Index	110		-0.04998	0		1.95	0.766		305	0.56718	305	0.61118		15.48	4461.93
1	-13.9408			-0.03998	0		1.96	0.776		304	0.56699	304	0.61195		15.43	4755.39
2	-13.9408			-0.02999	0		1.97	0.786		303	0.56556	303	0.61218		15.38	4566.88
3	-13.9408			-0.01999	0		1.98	0.796		302	0.56577	302	0.61314		15.33	4547.99
--				-0.01	0		1.99	0.806		301	0.56605	301	0.61351		15.28	4769.07
#	Band-Index	111		7.54952e-16	0		2	0.816		300	0.56395	300	0.61344		15.23	4715.93
1	-13.9172			0.01	0		2.01	0.826		299	0.56343	299	0.61392		15.18	4720.08
2	-13.9172			0.01999	0		2.02	0.836		298	0.56392	298	0.61435		15.13	4837.47
3	-13.9172			0.02999	0		2.03	0.846		297	0.5627	297	0.6146		15.08	4848.94
--				0.03998	0		2.04	0.856		296	0.56191	296	0.6144		15.03	4817.15
#	Band-Index	112		0.04998	0		2.05	0.866		295	0.56144	295	0.61433		14.98	5138.39
1	-13.8685			0.05997	0		2.06	0.876		294	0.56082	294	0.61423		14.93	5293.13
2	-13.8685			0.06997	0		2.07	0.886		293	0.55986	293	0.61389		14.88	5451.14
3	-13.8685			0.07997	0		2.08	0.896		292	0.55838	292	0.6146		14.83	5649.94
--				0.08996	0		2.09	0.906		291	0.55734	291	0.61524		14.78	5857.32
#	Band-Index	113		0.09996	0		2.1	0.916		290	0.55642	290	0.61556		14.73	5903.35
1	-13.1321			0.10995	0		2.11	0.926		289	0.5556	289	0.61553		14.68	5844.18
2	-13.1321			0.11995	0		2.12	0.936		288	0.55503	288	0.61477		14.63	6066.98
3	-13.1321			0.12995	0		2.13	0.946		287	0.55469	287	0.61526		14.58	6067.63
--				0.13994	0		2.14	0.956		286	0.55351	286	0.61514		14.53	6075.69
#	Band-Index	114		0.14994	0		2.15	0.966		285	0.55241	285	0.61481		14.48	6403.16
1	-13.0251			0.15993	0		2.16	0.976		284	0.55199	284	0.61545		14.43	6644.04
2	-13.0251			0.16993	0		2.17	0.986		283	0.5503	283	0.61548		14.38	6773.24
3	-13.0251			0.17992	0		2.18	0.996		282	0.54821	282	0.6142		14.33	6669.38
--				0.18992	0		2.19	1.006		281	0.5481	281	0.61472		14.28	6581.68
#	Band-Index	115		0.19992	0		2.2	1.016		280	0.54719	280	0.61498		14.23	6592.34
1	-13.0018			0.20991	0		2.21	1.026		279	0.54591	279	0.61572		14.18	6582.78
2	-13.0018			0.21991	0		2.22	1.036		278	0.54536	278	0.61529		14.13	6560.98
3	-13.0018			0.2299	0		2.23	1.046		277	0.54445	277	0.61462		14.08	6736.62
--				0.2399	0		2.24	1.056		276	0.54345	276	0.61468		14.03	6687.21
#	Band-Index	116		0.2499	0		2.25	1.066		275	0.54286	275	0.61509		13.98	6778.53
1	-12.7958			0.25989	0		2.26	1.076		274	0.54109	274	0.61472		13.93	6887.59
2	-12.7958			0.26989	0		2.27	1.086		273	0.5405	273	0.61459		13.88	6876.06
3	-12.7958			0.27988	0		2.28	1.096		272	0.53973	272	0.61505		13.83	6964.38
--				0.28988	0		2.29	1.106		271	0.53843	271	0.61428		13.78	7031.16
#	Band-Index	117		0.29987	0		2.3	1.116		270	0.53746	270	0.61512		13.73	7039.7
1	-12.7169			0.30987	0		2.31	1.126		269	0.53643	269	0.61509		13.68	6949.59
2	-12.7169			0.31987	0		2.32	1.136		268	0.53492	268	0.61418		13.63	7022.51
3	-12.7169			0.32986	0		2.33	1.146		267	0.53383	267	0.61402		13.58	6893.4
--				0.33986	0		2.34	1.156		266	0.53265	266	0.61431		13.53	6865.87
#	Band-Index	118		0.34985	0		2.35	1.166		265	0.53179	265	0.61417		13.48	6745.72
1	-12.6729			0.35985	0		2.36	1.176		264	0.53112	264	0.6147		13.43	6810.14
2	-12.6729			0.36985	0		2.37	1.186		263	0.52927	263	0.6141		13.38	6881.58
3	-12.6729			0.37984	0		2.38	1.196		262	0.5279	262	0.61379		13.33	6975.58
--				0.38984	0		2.39	1.206		261	0.52699	261	0.61309		13.28	6934.8
#	Band-Index	119		0.39983	0		2.4	1.216		260	0.52591	260	0.61279		13.23	7051.82
1	-12.6096			0.40983	0		2.41	1.226		259	0.52411	259	0.61278		13.18	7119.88
2	-12.6096			0.41982	0		2.42	1.236		258	0.5227	258	0.61231		13.13	6855
3	-12.6096			0.42982	0		2.43	1.246		257	0.52129	257	0.61109		13.08	6800.5
--				0.43982	0		2.44	1.256		256	0.51986	256	0.61079		13.03	6898.62
#	Band-Index	120		0.44981	0		2.45	1.266		255	0.51757	255	0.60946		12.98	6951.06
1	-12.474			0.45981	0		2.46	1.276		254	0.51618	254	0.60851		12.93	7027.09
2	-12.474			0.4698	0		2.47	1.286		253	0.51462	253	0.60806		12.88	6957.47
3	-12.474			0.4798	0		2.48	1.296		252	0.51334	252	0.60732		12.83	6881.66
--				0.4898	0		2.49	1.306		251	0.51185	251	0.60712		12.78	6491.44
#	Band-Index	121		0.49979	0		2.5	1.316		250	0.51036	250	0.60626		12.73	6618.27
1	-12.4207			0.50979	0		2.51	1.326		249	0.50841	249	0.6046		12.68	6907.97
2	-12.4207			0.51978	0		2.52	1.336		248	0.50703	248	0.60368		12.63	6146.51
3	-12.4207			0.52978	0		2.53	1.346		247	0.50527	247	0.60241		12.58	6181.16
--				0.53977	0		2.54	1.356		246	0.50295	246	0.60089		12.53	6392.43
#	Band-Index	122		0.54977	0		2.55	1.366		245	0.50187	245	0.6		12.48	5980.3
1	-12.3343			0.55977	0		2.56	1.376		244	0.50013	244	0.59934		12.43	5659.83
2	-12.3343			0.56976	0		2.57	1.386		243	0.49921	243	0.59933		12.38	5333.36
3	-12.3343			0.57976	0		2.58	1.396		242	0.49881	242	0.59918		12.33	5292.12
--				0.58975	0		2.59	1.406		241	0.49726	241	0.59776		12.28	5297.29
#	Band-Index	123		0.59975	0		2.6	1.416		240	0.4971	240	0.5981		12.23	5008.11
1	-12.3061			0.60974	0		2.61	1.426		239	0.49665	239	0.59733		12.18	4722.31
2	-12.3061			0.61974	0		2.62	1.436		238	0.49535	238	0.59736		12.13	4596.81
3	-12.3061			0.62974	0		2.63	1.446		237	0.49471	237	0.59721		12.08	4377.92
--				0.63973	0		2.64	1.456		236	0.49507	236	0.59798		12.03	4067.06
#	Band-Index	124		0.64973	0		2.65	1.466		235	0.4948	235	0.59746		11.98	3831.84
1	-12.295			0.65972	0		2.66	1.476		234	0.49394	234	0.59667		11.93	3701.7
2	-12.295			0.66972	0		2.67	1.486		233	0.49399	233	0.59603		11.88	3374.07
3	-12.295			0.67972	0		2.68	1.496		232	0.4949	232	0.59632		11.83	3156.83
--				0.68971	0		2.69	1.506		231	0.49389	231	0.59592		11.78	2901.69
#	Band-Index	125		0.69971	0		2.7	1.516		230	0.49357	230	0.59602		11.73	2709.98
1	-12.2945			0.7097	0		2.71	1.526		229	0.49343	229	0.59566		11.68	2617.72
2	-12.2945			0.7197	0		2.72	1.536		228	0.49311	228	0.59587		11.63	2642.71
3	-12.2945			0.72969	0		2.73	1.546		227	0.49231	227	0.59524		11.58	2546.58
--				0.73969	0		2.74	1.556		226	0.49204	226	0.59472		11.53	2340.26
#	Band-Index	126		0.74969	0		2.75	1.566		225	0.49116	225	0.59396		11.48	2064.76
1	-12.2601			0.75968	0		2.76	1.576		224	0.49167	224	0.5931		11.43	1877.34
2	-12.2601			0.76968	0		2.77	1.586		223	0.49101	223	0.59251		11.38	1897.82
3	-12.2601			0.77967	0		2.78	1.596		222	0.49006	222	0.5909		11.33	1780.77
--				0.78967	0		2.79	1.606		221	0.48859	221	0.59053		11.28	1754.14
#	Band-Index	127		0.79967	0		2.8	1.616		220	0.48796	220	0.58887		11.23	1794.88
1	-12.2401			0.80966	0		2.81	1.626		219	0.48645	219	0.58751		11.18	1680.68
2	-12.2401			0.81966	0		2.82	1.636		218	0.48558	218	0.58598		11.13	1706.85
3	-12.2401			0.82965	0		2.83	1.646		217	0.48336	217	0.58311		11.08	1621.34
--				0.83965	0		2.84	1.656		216	0.48248	216	0.58085		11.03	1486.36
#	Band-Index	128		0.84964	0		2.85	1.666		215	0.47962	215	0.57877		10.98	1332
1	-12.2153			0.85964	0		2.86	1.676		214	0.47623	214	0.57569		10.93	1183.32
2	-12.2153			0.86964	0		2.87	1.686		213	0.47363	213	0.57195		10.88	1116.41
3	-12.2153			0.87963	0		2.88	1.696		212	0.4715	212	0.57044		10.83	1202
--				0.88963	0		2.89	1.706		211	0.46829	211	0.56843		10.78	1297.91
#	Band-Index	129		0.89962	0		2.9	1.716		210	0.46567	210	0.56577		10.73	1273.73
1	-12.1742			0.90962	0		2.91	1.726		209	0.46144	209	0.56056		10.68	1334.26
2	-12.1742			0.91962	0		2.92	1.736		208	0.45923	208	0.55641		10.63	1289.61
3	-12.1742			0.92961	0		2.93	1.746		207	0.45554	207	0.55251		10.58	1191.51
--				0.93961	0		2.94	1.756		206	0.4525	206	0.54893		10.53	1199.67
#	Band-Index	130		0.9496	0		2.95	1.766		205	0.44539	205	0.54319		10.48	1166.9
1	-12.1101			0.9596	0		2.96	1.776		204	0.44417	204	0.54155		10.43	1143.78
2	-12.1101			0.96959	0		2.97	1.786		203	0.44116	203	0.53875		10.38	1132.6
3	-12.1101			0.97959	0		2.98	1.796		202	0.43587	202	0.53329		10.33	1122.24
--				0.98959	1.03863		2.99	1.806		201	0.43062	201	0.52917		10.28	1217.37
#	Band-Index	131		0.99958	1.10592		3	1.816		200	0.42645	200	0.52322		10.23	1327.09
1	-12.0817			1.00958	1.17803		3.01	1.826							10.18	1259.09
2	-12.0817			1.01957	1.25549		3.02	1.836							10.13	1122.81
3	-12.0817			1.02957	1.3389		3.03	1.846							10.08	1171.83
--				1.03956	1.42896		3.04	1.856							10.03	1186.5
#	Band-Index	132		1.04956	1.52649		3.05	1.866							9.98	1153.58
1	-12.0364			1.05956	1.63242		3.06	1.876							9.93	1228.26
2	-12.0364			1.06955	1.74788		3.07	1.886							9.88	1255.52
3	-12.0364			1.07955	1.87416		3.08	1.896							9.83	1318.01
--				1.08954	2.01282		3.09	1.906							9.78	1322.06
#	Band-Index	133		1.09954	2.16572		3.1	1.916							9.73	1351.27
1	-12.0251			1.10954	2.33511		3.11	1.926							9.68	1377.5
2	-12.0251			1.11953	2.5237		3.12	1.936							9.63	1347.65
3	-12.0251			1.12953	2.73483		3.13	1.946							9.58	1360.27
--				1.13952	2.9726		3.14	1.956							9.53	1361.28
#	Band-Index	134		1.14952	3.24215		3.15	1.966							9.48	1292.7
1	-12.0168			1.15951	3.54992		3.16	1.976							9.43	1230.06
2	-12.0168			1.16951	3.90408		3.17	1.986							9.38	1382.68
3	-12.0168			1.17951	4.31515		3.18	1.996							9.33	1263.35
--				1.1895	4.79667		3.19	2.006							9.28	1201.48
#	Band-Index	135		1.1995	5.36633		3.2	2.016							9.23	1186.75
1	-11.9869			1.20949	6.04717		3.21	2.026							9.18	1086.31
2	-11.9869			1.21949	6.86924		3.22	2.036							9.13	1160.6
3	-11.9869			1.22949	7.87096		3.23	2.046							9.08	1174.01
--				1.23948	9.09947		3.24	2.056							9.03	1065.82
#	Band-Index	136		1.24948	10.607		3.25	2.066							8.98	1029.91
1	-11.9294			1.25947	12.4369		3.26	2.076							8.93	1085.12
2	-11.9294			1.26947	14.5896		3.27	2.086							8.88	1146.92
3	-11.9294			1.27946	16.9605		3.28	2.096							8.83	954.227
--				1.28946	19.2781		3.29	2.106							8.78	859.779
#	Band-Index	137		1.29946	21.1501		3.3	2.116							8.73	929.824
1	-11.9266			1.30945	22.3097		3.31	2.126							8.68	979.355
2	-11.9266			1.31945	22.8828		3.32	2.136							8.63	1025.05
3	-11.9266			1.32944	23.3291		3.33	2.146							8.58	967.633
--				1.33944	24.1285		3.34	2.156							8.53	849.449
#	Band-Index	138		1.34944	25.555		3.35	2.166							8.48	939.493
1	-11.7491			1.35943	27.6088		3.36	2.176							8.43	877.591
2	-11.7491			1.36943	30.016		3.37	2.186							8.38	767.464
3	-11.7491			1.37942	32.3157		3.38	2.196							8.33	748.877
--				1.38942	34.0917		3.39	2.206							8.28	791.244
#	Band-Index	139		1.39941	35.162		3.4	2.216							8.23	828.152
1	-11.713			1.40941	35.5267		3.41	2.226							8.18	835.003
2	-11.713			1.41941	35.3064		3.42	2.236							8.13	814.421
3	-11.713			1.4294	34.8119		3.43	2.246							8.08	911.385
--				1.4394	34.4384		3.44	2.256							8.03	1047.88
#	Band-Index	140		1.44939	34.3682		3.45	2.266							7.98	931.086
1	-11.6957			1.45939	34.4444		3.46	2.276							7.93	791.545
2	-11.6957			1.46939	34.3965		3.47	2.286							7.88	902.434
3	-11.6957			1.47938	34.2058		3.48	2.296							7.83	906.477
--				1.48938	34.1725		3.49	2.306							7.78	816.381
#	Band-Index	141		1.49937	34.6126		3.5	2.316							7.73	843.698
1	-11.6553			1.50937	35.5596		3.51	2.326							7.68	835.736
2	-11.6553			1.51936	36.7441		3.52	2.336							7.63	881.421
3	-11.6553			1.52936	37.8501		3.53	2.346							7.58	935.544
--				1.53936	38.7824		3.54	2.356							7.53	1065.84
#	Band-Index	142		1.54935	39.564		3.55	2.366							7.48	1211.29
1	-11.6524			1.55935	39.9727		3.56	2.376							7.43	1171.68
2	-11.6524			1.56934	39.4639		3.57	2.386							7.38	1162.87
3	-11.6524			1.57934	37.5816		3.58	2.396							7.33	1199.59
--				1.58933	34.4146		3.59	2.406							7.28	1218.93
#	Band-Index	143		1.59933	30.5717		3.6	2.416							7.23	1304.02
1	-11.646			1.60933	26.7576		3.61	2.426							7.18	1388.3
2	-11.646			1.61932	23.4346		3.62	2.436							7.13	1404.74
3	-11.646			1.62932	20.7814		3.63	2.446							7.08	1357.3
--				1.63931	18.8044		3.64	2.456							7.03	1390.26
#	Band-Index	144		1.64931	17.445		3.65	2.466							6.98	1641
1	-11.6286			1.65931	16.6393		3.66	2.476							6.93	1856.93
2	-11.6286			1.6693	16.3421		3.67	2.486							6.88	1819.01
3	-11.6286			1.6793	16.5304		3.68	2.496							6.83	1772.73
--				1.68929	17.1926		3.69	2.506							6.78	1921.25
#	Band-Index	145		1.69929	18.2983		3.7	2.516							6.73	1763.99
1	-11.6245			1.70928	19.7403		3.71	2.526							6.68	1749.75
2	-11.6245			1.71928	21.2631		3.72	2.536							6.63	1929.31
3	-11.6245			1.72928	22.4574		3.73	2.546							6.58	2053.5
--				1.73927	22.9458		3.74	2.556							6.53	2118.11
#	Band-Index	146		1.74927	22.6826		3.75	2.566							6.48	2090.58
1	-11.6097			1.75926	22.0158		3.76	2.576							6.43	1954.29
2	-11.6097			1.76926	21.4235		3.77	2.586							6.38	2247.11
3	-11.6097			1.77926	21.2637		3.78	2.596							6.33	2512.7
--				1.78925	21.7146		3.79	2.606							6.28	2427.53
#	Band-Index	147		1.79925	22.8039		3.8	2.616							6.23	2416.7
1	-11.4919			1.80924	24.4118		3.81	2.626							6.18	2575.19
2	-11.4919			1.81924	26.2451		3.82	2.636							6.13	2684.04
3	-11.4919			1.82923	27.8966		3.83	2.646							6.08	2703.48
--				1.83923	29.0921		3.84	2.656							6.03	2526.02
#	Band-Index	148		1.84923	29.9442		3.85	2.666							5.98	2486.12
1	-11.4748			1.85922	30.8605		3.86	2.676							5.93	2522.14
2	-11.4748			1.86922	32.1626		3.87	2.686							5.88	2606.15
3	-11.4748			1.87921	33.7661		3.88	2.696							5.83	3022.8
--				1.88921	35.0945		3.89	2.706							5.78	2949.2
#	Band-Index	149		1.89921	35.3174		3.9	2.716							5.73	2645.9
1	-11.4632			1.9092	33.9101		3.91	2.726							5.68	2754.16
2	-11.4632			1.9192	31.0776		3.92	2.736							5.63	2920.73
3	-11.4632			1.92919	27.554		3.93	2.746							5.58	2893.24
--				1.93919	24.0643		3.94	2.756							5.53	3000.5
#	Band-Index	150		1.94918	21.0235		3.95	2.766							5.48	3104.63
1	-11.4381			1.95918	18.5624		3.96	2.776							5.43	2970.2
2	-11.4381			1.96918	16.6576		3.97	2.786							5.38	3127.91
3	-11.4381			1.97917	15.2309		3.98	2.796							5.33	3156.32
--				1.98917	14.1994		3.99	2.806							5.28	3110.52
#	Band-Index	151		1.99916	13.4931		4	2.816							5.23	3194.87
1	-11.4171			2.00916	13.0597		4.01	2.826							5.18	3242.78
2	-11.4171			2.01916	12.8632		4.02	2.836							5.13	3315.59
3	-11.4171			2.02915	12.882		4.03	2.846							5.08	3250.01
--				2.03915	13.1073		4.04	2.856							5.03	3302.35
#	Band-Index	152		2.04914	13.542		4.05	2.866							4.98	3156.19
1	-11.3239			2.05914	14.2012		4.06	2.876							4.93	3092.93
2	-11.3239			2.06913	15.1127		4.07	2.886							4.88	3189.52
3	-11.3239			2.07913	16.3196		4.08	2.896							4.83	3138.75
--				2.08913	17.8825		4.09	2.906							4.78	3123.38
#	Band-Index	153		2.09912	19.8824		4.1	2.916							4.73	2949.15
1	-11.2696			2.10912	22.4197		4.11	2.926							4.68	2981.19
2	-11.2696			2.11911	25.6035		4.12	2.936							4.63	2750.03
3	-11.2696			2.12911	29.5183		4.13	2.946							4.58	2785.27
--				2.1391	34.1497		4.14	2.956							4.53	2847.32
#	Band-Index	154		2.1491	39.2754		4.15	2.966							4.48	2986.49
1	-11.2273			2.1591	44.4053		4.16	2.976							4.43	2826.97
2	-11.2273			2.16909	48.9245		4.17	2.986							4.38	2641.78
3	-11.2273			2.17909	52.4378		4.18	2.996							4.33	2513.88
--				2.18908	55.0014		4.19	3.006							4.28	2473.22
#	Band-Index	155		2.19908	56.9787		4.2	3.016							4.23	2553.02
1	-11.2037			2.20908	58.6877		4.21	3.026							4.18	2416.41
2	-11.2037			2.21907	60.2461		4.22	3.036							4.13	2473.43
3	-11.2037			2.22907	61.6215		4.23	3.046							4.08	2414.36
--				2.23906	62.6211		4.24	3.056							4.03	2365.95
#	Band-Index	156		2.24906	62.9768		4.25	3.066							3.98	2439.61
1	-11.1738			2.25905	62.6609		4.26	3.076							3.93	2274.29
2	-11.1738			2.26905	62.0011		4.27	3.086							3.88	2301.97
3	-11.1738			2.27905	61.3299		4.28	3.096							3.83	2293.41
--				2.28904	60.5944		4.29	3.106							3.78	2133.41
#	Band-Index	157		2.29904	59.4458		4.3	3.116							3.73	2140.13
1	-11.1712			2.30903	57.6947		4.31	3.126							3.68	2163.66
2	-11.1712			2.31903	55.5991		4.32	3.136							3.63	2167.01
3	-11.1712			2.32903	53.6975		4.33	3.146							3.58	2065.25
--				2.33902	52.3832		4.34	3.156							3.53	1855.9
#	Band-Index	158		2.34902	51.659		4.35	3.166							3.48	1807.66
1	-11.1131			2.35901	51.3127		4.36	3.176							3.43	1890.81
2	-11.1131			2.36901	51.3217		4.37	3.186							3.38	1986.31
3	-11.1131			2.379	52.0153		4.38	3.196							3.33	1865.2
--				2.389	53.8187		4.39	3.206							3.28	1805.42
#	Band-Index	159		2.399	56.8918		4.4	3.216							3.23	1764.23
1	-11.107			2.40899	60.9045		4.41	3.226							3.18	1759.18
2	-11.107			2.41899	65.0035		4.42	3.236							3.13	1690.81
3	-11.107			2.42898	68.0956		4.43	3.246							3.08	1525.86
--				2.43898	69.4372		4.44	3.256							3.03	1440.49
#	Band-Index	160		2.44898	69.0662		4.45	3.266							2.98	1389.88
1	-11.0302			2.45897	67.5499		4.46	3.276							2.93	1318.52
2	-11.0302			2.46897	65.3112		4.47	3.286							2.88	1208.94
3	-11.0302			2.47896	62.3849		4.48	3.296							2.83	1178.83
--				2.48896	58.7881		4.49	3.306							2.78	1132.3
#	Band-Index	161		2.49895	54.8953		4.5	3.316							2.73	1021.1
1	-11.0176			2.50895	51.3794		4.51	3.326							2.68	915.732
2	-11.0176			2.51895	48.8762		4.52	3.336							2.63	961.195
3	-11.0176			2.52894	47.7482		4.53	3.346							2.58	866.054
--				2.53894	48.0384		4.54	3.356							2.53	840.785
#	Band-Index	162		2.54893	49.4591		4.55	3.366							2.48	787.794
1	-11.0141			2.55893	51.3524		4.56	3.376							2.43	765.506
2	-11.0141			2.56892	52.8075		4.57	3.386							2.38	723.426
3	-11.0141			2.57892	53.1436		4.58	3.396							2.33	555.478
--				2.58892	52.4322		4.59	3.406							2.28	527.766
#	Band-Index	163		2.59891	51.3737		4.6	3.416							2.23	537.027
1	-10.9902			2.60891	50.6401		4.61	3.426							2.18	585.748
2	-10.9902			2.6189	50.4349		4.62	3.436							2.13	536.109
3	-10.9902			2.6289	50.5827		4.63	3.446							2.08	435.27
--				2.6389	50.9237		4.64	3.456							2.03	390.721
#	Band-Index	164		2.64889	51.5351		4.65	3.466							1.98	388.654
1	-10.9703			2.65889	52.5209		4.66	3.476							1.93	312.532
2	-10.9703			2.66888	53.7206		4.67	3.486							1.88	288.05
3	-10.9703			2.67888	54.7493		4.68	3.496							1.83	200.392
--				2.68887	55.2439		4.69	3.506							1.78	176.655
#	Band-Index	165		2.69887	54.9713		4.7	3.516							1.73	248.706
1	-10.9665			2.70887	53.8294		4.71	3.526							1.68	286.663
2	-10.9665			2.71886	51.8881		4.72	3.536							1.63	254.195
3	-10.9665			2.72886	49.4392		4.73	3.546							1.58	179.361
--				2.73885	46.961		4.74	3.556							1.53	143.952
#	Band-Index	166		2.74885	44.879		4.75	3.566							1.48	158.301
1	-10.96			2.75885	43.2829		4.76	3.576							1.43	179.761
2	-10.96			2.76884	41.8955		4.77	3.586							1.38	135.018
3	-10.96			2.77884	40.3707		4.78	3.596							1.33	101.477
--				2.78883	38.6682		4.79	3.606							1.28	75.5325
#	Band-Index	167		2.79883	37.1063		4.8	3.616							1.23	80.1995
1	-10.8662			2.80882	36.0934		4.81	3.626							1.18	116.053
2	-10.8662			2.81882	35.9048		4.82	3.636							1.13	97.345
3	-10.8662			2.82882	36.6325		4.83	3.646							1.08	55.6478
--				2.83881	38.1927		4.84	3.656							1.03	79.4899
#	Band-Index	168		2.84881	40.32		4.85	3.666							0.98	98.9897
1	-10.7894			2.8588	42.6248		4.86	3.676							0.93	80.0111
2	-10.7894			2.8688	44.8274		4.87	3.686							0.88	71.2949
3	-10.7894			2.8788	47.0198		4.88	3.696							0.83	50.2015
--				2.88879	49.5921		4.89	3.706							0.78	59.2299
#	Band-Index	169		2.89879	52.848		4.9	3.716							0.73	79.5121
1	-10.6818			2.90878	56.7095		4.91	3.726							0.68	50.125
2	-10.6818			2.91878	60.7407		4.92	3.736							0.63	19.8391
3	-10.6818			2.92877	64.4055		4.93	3.746							0.58	17.8609
--				2.93877	67.2905		4.94	3.756							0.53	30.7131
#	Band-Index	170		2.94877	69.2056		4.95	3.766							0.48	24.2945
1	-10.6696			2.95876	70.2595		4.96	3.776							0.43	37.4587
2	-10.6696			2.96876	70.7585		4.97	3.786							0.38	44.8869
3	-10.6696			2.97875	70.8553		4.98	3.796							0.33	24.2803
--				2.98875	70.4034		4.99	3.806							0.28	31.4936
#	Band-Index	171		2.99875	69.3311		5	3.816							0.23	30.7185
1	-10.6161			3.00874	67.9973										0.18	24.8155
2	-10.6161			3.01874	66.9482										0.13	41.6062
3	-10.6161			3.02873	66.4359										0.08	53.2111
--				3.03873	66.3355										0.03	45.436
#	Band-Index	172		3.04872	66.3871										-0.02	41.4093
1	-10.5291			3.05872	66.2993										-0.07	27.1682
2	-10.5291			3.06872	65.7415										-0.12	32.7671
3	-10.5291			3.07871	64.5301										-0.17	36.5401
--				3.08871	62.8288										-0.22	36.6067
#	Band-Index	173		3.0987	61.0247										-0.27	50.763
1	-10.5285			3.1087	59.3802										-0.32	55.7458
2	-10.5285			3.11869	57.9146										-0.37	44.7983
3	-10.5285			3.12869	56.6216										-0.42	44.085
--				3.13869	55.5788										-0.47	55.0387
#	Band-Index	174		3.14868	54.7894										-0.52	41.9857
1	-10.4756			3.15868	54.1647										-0.57	42.969
2	-10.4756			3.16867	53.7628										-0.62	22.4603
3	-10.4756			3.17867	53.8489										-0.67	29.0276
--				3.18867	54.6075										-0.72	33.9972
#	Band-Index	175		3.19866	55.8941										-0.77	13.1811
1	-10.4288			3.20866	57.3179										-0.82	21.0103
2	-10.4288			3.21865	58.5015										-0.87	41.5885
3	-10.4288			3.22865	59.1551										-0.92	18.6949
--				3.23864	59.0061										-0.97	12.0365
#	Band-Index	176		3.24864	57.9196										-1.02	33.6912
1	-10.387			3.25864	56.1281										-1.07	29.5331
2	-10.387			3.26863	54.2523										-1.12	41.8299
3	-10.387			3.27863	53.0384										-1.17	48.165
--				3.28862	53.047										-1.22	24.8086
#	Band-Index	177		3.29862	54.515										-1.27	27.0365
1	-10.3006			3.30862	57.347										-1.32	41.7499
2	-10.3006			3.31861	61.1485										-1.37	43.0843
3	-10.3006			3.32861	65.3614										-1.42	30.4889
--				3.3386	69.5092										-1.47	31.0082
#	Band-Index	178		3.3486	73.3324										-1.52	29.6038
1	-10.275			3.35859	76.6777										-1.57	24.8117
2	-10.275			3.36859	79.2641										-1.62	8.46426
3	-10.275			3.37859	80.6091										-1.67	14.9603
--				3.38858	80.3899										-1.72	23.7078
#	Band-Index	179		3.39858	78.8593										-1.77	19.0375
1	-10.2529			3.40857	76.6756										-1.82	15.0174
2	-10.2529			3.41857	74.2963										-1.87	15.0079
3	-10.2529			3.42857	71.6675										-1.92	10.6294
--				3.43856	68.5683										-1.97	3.15349
#	Band-Index	180		3.44856	65.1318										-2.02	11.9596
1	-10.1858			3.45855	61.865										-2.07	24.1349
2	-10.1858			3.46855	59.2021										-2.12	23.4596
3	-10.1858			3.47854	57.1778										-2.17	23.8878
--				3.48854	55.5699										-2.22	27.8997
#	Band-Index	181		3.49854	54.303										-2.27	23.091
1	-10.1728			3.50853	53.6061										-2.32	35.6642
2	-10.1728			3.51853	53.7578										-2.37	29.4366
3	-10.1728			3.52852	54.7848										-2.42	23.0886
--				3.53852	56.4356										-2.47	26.3784
#	Band-Index	182		3.54851	58.4435										-2.52	12.2524
1	-10.1727			3.55851	60.7822										-2.57	6.5637
2	-10.1727			3.56851	63.5458										-2.62	13.19
3	-10.1727			3.5785	66.605										-2.67	18.5441
--				3.5885	69.5245										-2.72	16.3699
#	Band-Index	183		3.59849	71.7941										-2.77	12.8924
1	-10.1102			3.60849	73.0528										-2.82	27.7934
2	-10.1102			3.61849	73.1852										-2.87	31.3687
3	-10.1102			3.62848	72.3117										-2.92	26.9423
--				3.63848	70.669										-2.97	20.5911
#	Band-Index	184		3.64847	68.5043										-3.02	13.3932
1	-10.0185			3.65847	66.0736										-3.07	21.4788
2	-10.0185			3.66846	63.7082										-3.12	28.72
3	-10.0185			3.67846	61.8524										-3.17	44.2101
--				3.68846	60.8746										-3.22	39.6345
#	Band-Index	185		3.69845	60.726										-3.27	14.7696
1	-9.97149			3.70845	60.8064										-3.32	0.49969
2	-9.97149			3.71844	60.2778										-3.37	15.3627
3	-9.97149			3.72844	58.6615										-3.42	18.8725
--				3.73844	56.079										-3.47	12.3611
#	Band-Index	186		3.74843	52.8776										-3.52	11.8112
1	-9.89704			3.75843	49.291										-3.57	11.6198
2	-9.89704			3.76842	45.5551										-3.62	16.3849
3	-9.89704			3.77842	42.0563										-3.67	6.11316
--				3.78841	39.1988										-3.72	6.65757
#	Band-Index	187		3.79841	37.2363										-3.77	22.7645
1	-9.88435			3.80841	36.2516										-3.82	52.1356
2	-9.88435			3.8184	36.2022										-3.87	45.0465
3	-9.88435			3.8284	36.9286										-3.92	17.2855
--				3.83839	38.1199										-3.97	19.7945
#	Band-Index	188		3.84839	39.3354										-4.02	26.7767
1	-9.86937			3.85839	40.21										-4.07	24.8438
2	-9.86937			3.86838	40.7465										-4.12	24.5711
3	-9.86937			3.87838	41.3363										-4.17	25.0268
--				3.88837	42.4575										-4.22	10.493
#	Band-Index	189		3.89837	44.3906										-4.27	7.66831
1	-9.86809			3.90836	47.119										-4.32	24.2996
2	-9.86809			3.91836	50.3877										-4.37	30.6724
3	-9.86809			3.92836	53.9348										-4.42	24.504
--				3.93835	57.7858										-4.47	17.537
#	Band-Index	190		3.94835	62.2404										-4.52	22.7609
1	-9.85603			3.95834	67.4489										-4.57	32.4536
2	-9.85603			3.96834	72.9875										-4.62	12.7112
3	-9.85603			3.97834	77.8415										-4.67	0
--				3.98833	80.8972										-4.72	6.10971
#	Band-Index	191		3.99833	81.6526										-4.77	11.2352
1	-9.78621			4.00832	80.5675
2	-9.78621			4.01832	78.681
3	-9.78621			4.02831	76.803
--				4.03831	75.0062
#	Band-Index	192		4.04831	72.9039
1	-9.68885			4.0583	70.4126
2	-9.68885			4.0683	68.0717
3	-9.68885			4.07829	66.5888
--				4.08829	66.2875
#	Band-Index	193		4.09828	66.9915
1	-9.68879			4.10828	68.2841
2	-9.68879			4.11828	69.7866
3	-9.68879			4.12827	71.1375
--				4.13827	71.928
#	Band-Index	194		4.14826	71.9982
1	-9.53931			4.15826	71.7086
2	-9.53931			4.16826	71.643
3	-9.53931			4.17825	72.1012
--				4.18825	72.9999
#	Band-Index	195		4.19824	74.0673
1	-9.52949			4.20824	74.901
2	-9.52949			4.21823	75.0491
3	-9.52949			4.22823	74.3777
--				4.23823	73.21
#	Band-Index	196		4.24822	71.9362
1	-9.45081			4.25822	70.7122
2	-9.45081			4.26821	69.5275
3	-9.45081			4.27821	68.2915
--				4.28821	66.8845
#	Band-Index	197		4.2982	65.269
1	-9.42149			4.3082	63.5777
2	-9.42149			4.31819	62.1709
3	-9.42149			4.32819	61.54
--				4.33818	61.9918
#	Band-Index	198		4.34818	63.3704
1	-9.38921			4.35818	65.0416
2	-9.38921			4.36817	66.1877
3	-9.38921			4.37817	66.2364
--				4.38816	65.0938
#	Band-Index	199		4.39816	63.0965
1	-9.3067			4.40816	60.8569
2	-9.3067			4.41815	59.022
3	-9.3067			4.42815	57.9561
--				4.43814	57.588
#	Band-Index	200		4.44814	57.5979
1	-9.30436			4.45813	57.7766
2	-9.30436			4.46813	58.1459
3	-9.30436			4.47813	58.7491
--				4.48812	59.5586
#	Band-Index	201		4.49812	60.6797
1	-9.29316			4.50811	62.4214
2	-9.29316			4.51811	64.988
3	-9.29316			4.5281	68.1457
--				4.5381	71.2662
#	Band-Index	202		4.5481	73.7963
1	-9.27686			4.55809	75.6833
2	-9.27686			4.56809	77.2094
3	-9.27686			4.57808	78.4869
--				4.58808	79.2768
#	Band-Index	203		4.59808	79.1986
1	-9.27068			4.60807	78.0899
2	-9.27068			4.61807	76.2598
3	-9.27068			4.62806	74.2717
--				4.63806	72.4786
#	Band-Index	204		4.64805	70.9325
1	-9.15209			4.65805	69.6043
2	-9.15209			4.66805	68.4889
3	-9.15209			4.67804	67.6641
--				4.68804	67.3771
#	Band-Index	205		4.69803	67.9047
1	-9.11087			4.70803	69.2853
2	-9.11087			4.71803	71.3105
3	-9.11087			4.72802	73.7689
--				4.73802	76.5176
#	Band-Index	206		4.74801	79.2825
1	-9.10396			4.75801	81.6587
2	-9.10396			4.768	83.4494
3	-9.10396			4.778	84.8616
--				4.788	86.3406
#	Band-Index	207		4.79799	88.3613
1	-9.09412			4.80799	91.2613
2	-9.09412			4.81798	94.9953
3	-9.09412			4.82798	99.0591
--				4.83798	102.749
#	Band-Index	208		4.84797	105.498
1	-9.06814			4.85797	107.104
2	-9.06814			4.86796	107.775
3	-9.06814			4.87796	107.855
--				4.88795	107.496
#	Band-Index	209		4.89795	106.667
1	-8.97581			4.90795	105.258
2	-8.97581			4.91794	103.102
3	-8.97581			4.92794	100.139
--				4.93793	96.5643
#	Band-Index	210		4.94793	92.6881
1	-8.93268			4.95793	88.836
2	-8.93268			4.96792	85.3766
3	-8.93268			4.97792	82.6834
--				4.98791	80.9475
#	Band-Index	211		4.99791	80.1274
1	-8.92683			5.0079	80.1614
2	-8.92683			5.0179	81.0327
3	-8.92683			5.0279	82.4883
--				5.03789	83.8962
#	Band-Index	212		5.04789	84.6339
1	-8.90349			5.05788	84.5829
2	-8.90349			5.06788	84.1012
3	-8.90349			5.07787	83.7004
--				5.08787	83.8446
#	Band-Index	213		5.09787	84.8084
1	-8.88752			5.10786	86.6711
2	-8.88752			5.11786	89.4759
3	-8.88752			5.12785	93.1951
--				5.13785	97.4866
#	Band-Index	214		5.14785	101.688
1	-8.86571			5.15784	105.136
2	-8.86571			5.16784	107.482
3	-8.86571			5.17783	108.787
--				5.18783	109.356
#	Band-Index	215		5.19782	109.433
1	-8.86381			5.20782	109.079
2	-8.86381			5.21782	108.296
3	-8.86381			5.22781	107.11
--				5.23781	105.638
#	Band-Index	216		5.2478	104.239
1	-8.85994			5.2578	103.429
2	-8.85994			5.2678	103.557
3	-8.85994			5.27779	104.658
--				5.28779	106.466
#	Band-Index	217		5.29778	108.423
1	-8.85623			5.30778	109.886
2	-8.85623			5.31777	110.438
3	-8.85623			5.32777	109.926
--				5.33777	108.296
#	Band-Index	218		5.34776	105.571
1	-8.84015			5.35776	102.082
2	-8.84015			5.36775	98.6246
3	-8.84015			5.37775	96.1293
--				5.38775	95.0748
#	Band-Index	219		5.39774	95.2472
1	-8.80491			5.40774	96.0372
2	-8.80491			5.41773	96.9382
3	-8.80491			5.42773	97.7698
--				5.43772	98.5133
#	Band-Index	220		5.44772	99.0549
1	-8.79165			5.45772	99.0884
2	-8.79165			5.46771	98.253
3	-8.79165			5.47771	96.4868
--				5.4877	94.2755
#	Band-Index	221		5.4977	92.5211
1	-8.78823			5.5077	92.1193
2	-8.78823			5.51769	93.5216
3	-8.78823			5.52769	96.5629
--				5.53768	100.614
#	Band-Index	222		5.54768	104.86
1	-8.77104			5.55767	108.478
2	-8.77104			5.56767	110.779
3	-8.77104			5.57767	111.378
--				5.58766	110.312
#	Band-Index	223		5.59766	108.085
1	-8.75827			5.60765	105.486
2	-8.75827			5.61765	103.272
3	-8.75827			5.62764	101.994
--				5.63764	101.981
#	Band-Index	224		5.64764	103.21
1	-8.72915			5.65763	105.167
2	-8.72915			5.66763	107.05
3	-8.72915			5.67762	108.192
--				5.68762	108.212
#	Band-Index	225		5.69762	106.951
1	-8.71219			5.70761	104.432
2	-8.71219			5.71761	100.932
3	-8.71219			5.7276	97.0627
--				5.7376	93.6042
#	Band-Index	226		5.74759	90.9942
1	-8.69759			5.75759	89.0324
2	-8.69759			5.76759	87.2153
3	-8.69759			5.77758	85.3951
--				5.78758	84.0035
#	Band-Index	227		5.79757	83.6053
1	-8.6589			5.80757	84.3516
2	-8.6589			5.81757	85.85
3	-8.6589			5.82756	87.4165
--				5.83756	88.3961
#	Band-Index	228		5.84755	88.4504
1	-8.64479			5.85755	87.784
2	-8.64479			5.86754	86.9644
3	-8.64479			5.87754	86.4855
--				5.88754	86.6329
#	Band-Index	229		5.89753	87.5212
1	-8.61173			5.90753	88.9752
2	-8.61173			5.91752	90.5314
3	-8.61173			5.92752	91.7617
--				5.93752	92.5871
#	Band-Index	230		5.94751	93.3001
1	-8.56389			5.95751	94.3498
2	-8.56389			5.9675	95.9659
3	-8.56389			5.9775	97.8254
--				5.98749	99.2017
#	Band-Index	231		5.99749	99.5984
1	-8.55835
2	-8.55835
3	-8.55835
--
#	Band-Index	232
1	-8.43067
2	-8.43067
3	-8.43067
--
#	Band-Index	233
1	-8.23436
2	-8.23436
3	-8.23436
--
#	Band-Index	234
1	-8.15798
2	-8.15798
3	-8.15798
--
#	Band-Index	235
1	-8.14987
2	-8.14987
3	-8.14987
--
#	Band-Index	236
1	-8.11836
2	-8.11836
3	-8.11836
--
#	Band-Index	237
1	-8.0002
2	-8.0002
3	-8.0002
--
#	Band-Index	238
1	-7.98241
2	-7.98241
3	-7.98241
--
#	Band-Index	239
1	-7.96163
2	-7.96163
3	-7.96163
--
#	Band-Index	240
1	-7.9105
2	-7.9105
3	-7.9105
--
#	Band-Index	241
1	-7.8629
2	-7.8629
3	-7.8629
--
#	Band-Index	242
1	-7.83954
2	-7.83954
3	-7.83954
--
#	Band-Index	243
1	-7.7973
2	-7.7973
3	-7.7973
--
#	Band-Index	244
1	-7.75899
2	-7.75899
3	-7.75899
--
#	Band-Index	245
1	-7.75383
2	-7.75383
3	-7.75383
--
#	Band-Index	246
1	-7.72752
2	-7.72752
3	-7.72752
--
#	Band-Index	247
1	-7.7121
2	-7.7121
3	-7.7121
--
#	Band-Index	248
1	-7.69848
2	-7.69848
3	-7.69848
--
#	Band-Index	249
1	-7.66334
2	-7.66334
3	-7.66334
--
#	Band-Index	250
1	-7.65094
2	-7.65094
3	-7.65094
--
#	Band-Index	251
1	-7.64385
2	-7.64385
3	-7.64385
--
#	Band-Index	252
1	-7.62511
2	-7.62511
3	-7.62511
--
#	Band-Index	253
1	-7.62179
2	-7.62179
3	-7.62179
--
#	Band-Index	254
1	-7.60796
2	-7.60796
3	-7.60796
--
#	Band-Index	255
1	-7.59149
2	-7.59149
3	-7.59149
--
#	Band-Index	256
1	-7.5616
2	-7.5616
3	-7.5616
--
#	Band-Index	257
1	-7.53967
2	-7.53967
3	-7.53967
--
#	Band-Index	258
1	-7.51299
2	-7.51299
3	-7.51299
--
#	Band-Index	259
1	-7.50652
2	-7.50652
3	-7.50652
--
#	Band-Index	260
1	-7.49724
2	-7.49724
3	-7.49724
--
#	Band-Index	261
1	-7.47884
2	-7.47884
3	-7.47884
--
#	Band-Index	262
1	-7.47011
2	-7.47011
3	-7.47011
--
#	Band-Index	263
1	-7.44103
2	-7.44103
3	-7.44103
--
#	Band-Index	264
1	-7.41845
2	-7.41845
3	-7.41845
--
#	Band-Index	265
1	-7.41315
2	-7.41315
3	-7.41315
--
#	Band-Index	266
1	-7.40509
2	-7.40509
3	-7.40509
--
#	Band-Index	267
1	-7.38661
2	-7.38661
3	-7.38661
--
#	Band-Index	268
1	-7.38111
2	-7.38111
3	-7.38111
--
#	Band-Index	269
1	-7.35467
2	-7.35467
3	-7.35467
--
#	Band-Index	270
1	-7.34349
2	-7.34349
3	-7.34349
--
#	Band-Index	271
1	-7.32492
2	-7.32492
3	-7.32492
--
#	Band-Index	272
1	-7.31221
2	-7.31221
3	-7.31221
--
#	Band-Index	273
1	-7.30645
2	-7.30645
3	-7.30645
--
#	Band-Index	274
1	-7.28845
2	-7.28845
3	-7.28845
--
#	Band-Index	275
1	-7.26525
2	-7.26525
3	-7.26525
--
#	Band-Index	276
1	-7.25917
2	-7.25917
3	-7.25917
--
#	Band-Index	277
1	-7.25112
2	-7.25112
3	-7.25112
--
#	Band-Index	278
1	-7.23861
2	-7.23861
3	-7.23861
--
#	Band-Index	279
1	-7.21513
2	-7.21513
3	-7.21513
--
#	Band-Index	280
1	-7.20385
2	-7.20385
3	-7.20385
--
#	Band-Index	281
1	-7.19435
2	-7.19435
3	-7.19435
--
#	Band-Index	282
1	-7.18813
2	-7.18813
3	-7.18813
--
#	Band-Index	283
1	-7.17574
2	-7.17574
3	-7.17574
--
#	Band-Index	284
1	-7.16395
2	-7.16395
3	-7.16395
--
#	Band-Index	285
1	-7.15111
2	-7.15111
3	-7.15111
--
#	Band-Index	286
1	-7.11588
2	-7.11588
3	-7.11588
--
#	Band-Index	287
1	-7.11199
2	-7.11199
3	-7.11199
--
#	Band-Index	288
1	-7.10663
2	-7.10663
3	-7.10663
--
#	Band-Index	289
1	-7.10229
2	-7.10229
3	-7.10229
--
#	Band-Index	290
1	-7.09394
2	-7.09394
3	-7.09394
--
#	Band-Index	291
1	-7.08133
2	-7.08133
3	-7.08133
--
#	Band-Index	292
1	-7.05853
2	-7.05853
3	-7.05853
--
#	Band-Index	293
1	-7.05559
2	-7.05559
3	-7.05559
--
#	Band-Index	294
1	-7.0491
2	-7.0491
3	-7.0491
--
#	Band-Index	295
1	-7.03747
2	-7.03747
3	-7.03747
--
#	Band-Index	296
1	-6.99134
2	-6.99134
3	-6.99134
--
#	Band-Index	297
1	-6.97616
2	-6.97616
3	-6.97616
--
#	Band-Index	298
1	-6.90225
2	-6.90225
3	-6.90225
--
#	Band-Index	299
1	-6.88752
2	-6.88752
3	-6.88752
--
#	Band-Index	300
1	-6.87304
2	-6.87304
3	-6.87304
--
#	Band-Index	301
1	-6.86934
2	-6.86934
3	-6.86934
--
#	Band-Index	302
1	-6.85267
2	-6.85267
3	-6.85267
--
#	Band-Index	303
1	-6.82818
2	-6.82818
3	-6.82818
--
#	Band-Index	304
1	-6.77148
2	-6.77148
3	-6.77148
--
#	Band-Index	305
1	-6.74696
2	-6.74696
3	-6.74696
--
#	Band-Index	306
1	-6.7286
2	-6.7286
3	-6.7286
--
#	Band-Index	307
1	-6.69699
2	-6.69699
3	-6.69699
--
#	Band-Index	308
1	-6.69008
2	-6.69008
3	-6.69008
--
#	Band-Index	309
1	-6.67839
2	-6.67839
3	-6.67839
--
#	Band-Index	310
1	-6.66725
2	-6.66725
3	-6.66725
--
#	Band-Index	311
1	-6.58035
2	-6.58035
3	-6.58035
--
#	Band-Index	312
1	-6.56238
2	-6.56238
3	-6.56238
--
#	Band-Index	313
1	-6.55279
2	-6.55279
3	-6.55279
--
#	Band-Index	314
1	-6.51449
2	-6.51449
3	-6.51449
--
#	Band-Index	315
1	-6.44826
2	-6.44826
3	-6.44826
--
#	Band-Index	316
1	-6.41828
2	-6.41828
3	-6.41828
--
#	Band-Index	317
1	-6.38515
2	-6.38515
3	-6.38515
--
#	Band-Index	318
1	-6.36524
2	-6.36524
3	-6.36524
--
#	Band-Index	319
1	-6.34331
2	-6.34331
3	-6.34331
--
#	Band-Index	320
1	-6.31332
2	-6.31332
3	-6.31332
--
#	Band-Index	321
1	-6.30485
2	-6.30485
3	-6.30485
--
#	Band-Index	322
1	-6.29089
2	-6.29089
3	-6.29089
--
#	Band-Index	323
1	-6.27941
2	-6.27941
3	-6.27941
--
#	Band-Index	324
1	-6.26529
2	-6.26529
3	-6.26529
--
#	Band-Index	325
1	-6.23651
2	-6.23651
3	-6.23651
--
#	Band-Index	326
1	-6.22673
2	-6.22673
3	-6.22673
--
#	Band-Index	327
1	-6.19155
2	-6.19155
3	-6.19155
--
#	Band-Index	328
1	-6.18532
2	-6.18532
3	-6.18532
--
#	Band-Index	329
1	-6.15609
2	-6.15609
3	-6.15609
--
#	Band-Index	330
1	-6.14492
2	-6.14492
3	-6.14492
--
#	Band-Index	331
1	-6.12193
2	-6.12193
3	-6.12193
--
#	Band-Index	332
1	-6.10277
2	-6.10277
3	-6.10277
--
#	Band-Index	333
1	-6.07856
2	-6.07856
3	-6.07856
--
#	Band-Index	334
1	-6.02562
2	-6.02562
3	-6.02562
--
#	Band-Index	335
1	-6.02181
2	-6.02181
3	-6.02181
--
#	Band-Index	336
1	-6.00986
2	-6.00986
3	-6.00986
--
#	Band-Index	337
1	-5.98863
2	-5.98863
3	-5.98863
--
#	Band-Index	338
1	-5.96792
2	-5.96792
3	-5.96792
--
#	Band-Index	339
1	-5.93103
2	-5.93103
3	-5.93103
--
#	Band-Index	340
1	-5.92667
2	-5.92667
3	-5.92667
--
#	Band-Index	341
1	-5.9189
2	-5.9189
3	-5.9189
--
#	Band-Index	342
1	-5.90969
2	-5.90969
3	-5.90969
--
#	Band-Index	343
1	-5.88105
2	-5.88105
3	-5.88105
--
#	Band-Index	344
1	-5.87528
2	-5.87528
3	-5.87528
--
#	Band-Index	345
1	-5.85843
2	-5.85843
3	-5.85843
--
#	Band-Index	346
1	-5.81711
2	-5.81711
3	-5.81711
--
#	Band-Index	347
1	-5.78649
2	-5.78649
3	-5.78649
--
#	Band-Index	348
1	-5.78043
2	-5.78043
3	-5.78043
--
#	Band-Index	349
1	-5.75846
2	-5.75846
3	-5.75846
--
#	Band-Index	350
1	-5.71256
2	-5.71256
3	-5.71256
--
#	Band-Index	351
1	-5.70733
2	-5.70733
3	-5.70733
--
#	Band-Index	352
1	-5.64895
2	-5.64895
3	-5.64895
--
#	Band-Index	353
1	-5.63237
2	-5.63237
3	-5.63237
--
#	Band-Index	354
1	-5.6161
2	-5.6161
3	-5.6161
--
#	Band-Index	355
1	-5.56338
2	-5.56338
3	-5.56338
--
#	Band-Index	356
1	-5.52291
2	-5.52291
3	-5.52291
--
#	Band-Index	357
1	-5.49125
2	-5.49125
3	-5.49125
--
#	Band-Index	358
1	-5.47642
2	-5.47642
3	-5.47642
--
#	Band-Index	359
1	-5.43007
2	-5.43007
3	-5.43007
--
#	Band-Index	360
1	-5.42762
2	-5.42762
3	-5.42762
--
#	Band-Index	361
1	-5.39463
2	-5.39463
3	-5.39463
--
#	Band-Index	362
1	-5.33105
2	-5.33105
3	-5.33105
--
#	Band-Index	363
1	-5.32688
2	-5.32688
3	-5.32688
--
#	Band-Index	364
1	-5.32537
2	-5.32537
3	-5.32537
--
#	Band-Index	365
1	-5.29105
2	-5.29105
3	-5.29105
--
#	Band-Index	366
1	-5.2748
2	-5.2748
3	-5.2748
--
#	Band-Index	367
1	-5.20728
2	-5.20728
3	-5.20728
--
#	Band-Index	368
1	-5.20566
2	-5.20566
3	-5.20566
--
#	Band-Index	369
1	-5.18612
2	-5.18612
3	-5.18612
--
#	Band-Index	370
1	-5.16185
2	-5.16185
3	-5.16185
--
#	Band-Index	371
1	-5.1475
2	-5.1475
3	-5.1475
--
#	Band-Index	372
1	-5.14029
2	-5.14029
3	-5.14029
--
#	Band-Index	373
1	-5.12913
2	-5.12913
3	-5.12913
--
#	Band-Index	374
1	-5.11918
2	-5.11918
3	-5.11918
--
#	Band-Index	375
1	-5.09833
2	-5.09833
3	-5.09833
--
#	Band-Index	376
1	-5.06304
2	-5.06304
3	-5.06304
--
#	Band-Index	377
1	-5.04979
2	-5.04979
3	-5.04979
--
#	Band-Index	378
1	-5.04763
2	-5.04763
3	-5.04763
--
#	Band-Index	379
1	-5.02998
2	-5.02998
3	-5.02998
--
#	Band-Index	380
1	-5.01362
2	-5.01362
3	-5.01362
--
#	Band-Index	381
1	-4.98409
2	-4.98409
3	-4.98409
--
#	Band-Index	382
1	-4.95232
2	-4.95232
3	-4.95232
--
#	Band-Index	383
1	-4.92767
2	-4.92767
3	-4.92767
--
#	Band-Index	384
1	-4.92097
2	-4.92097
3	-4.92097
--
#	Band-Index	385
1	-4.8623
2	-4.8623
3	-4.8623
--
#	Band-Index	386
1	-4.85597
2	-4.85597
3	-4.85597
--
#	Band-Index	387
1	-4.83928
2	-4.83928
3	-4.83928
--
#	Band-Index	388
1	-4.83056
2	-4.83056
3	-4.83056
--
#	Band-Index	389
1	-4.82509
2	-4.82509
3	-4.82509
--
#	Band-Index	390
1	-4.79277
2	-4.79277
3	-4.79277
--
#	Band-Index	391
1	-4.74133
2	-4.74133
3	-4.74133
--
#	Band-Index	392
1	-4.68973
2	-4.68973
3	-4.68973
--
#	Band-Index	393
1	-4.68263
2	-4.68263
3	-4.68263
--
#	Band-Index	394
1	-4.67419
2	-4.67419
3	-4.67419
--
#	Band-Index	395
1	-4.65911
2	-4.65911
3	-4.65911
--
#	Band-Index	396
1	-4.59318
2	-4.59318
3	-4.59318
--
#	Band-Index	397
1	-4.58927
2	-4.58927
3	-4.58927
--
#	Band-Index	398
1	-4.49661
2	-4.49661
3	-4.49661
--
#	Band-Index	399
1	-4.45236
2	-4.45236
3	-4.45236
--
#	Band-Index	400
1	-4.41263
2	-4.41263
3	-4.41263
--
#	Band-Index	401
1	-4.31681
2	-4.31681
3	-4.31681
--
#	Band-Index	402
1	-4.27885
2	-4.27885
3	-4.27885
--
#	Band-Index	403
1	-4.24223
2	-4.24223
3	-4.24223
--
#	Band-Index	404
1	-4.23242
2	-4.23242
3	-4.23242
--
#	Band-Index	405
1	-4.22079
2	-4.22079
3	-4.22079
--
#	Band-Index	406
1	-4.20009
2	-4.20009
3	-4.20009
--
#	Band-Index	407
1	-4.18739
2	-4.18739
3	-4.18739
--
#	Band-Index	408
1	-4.14882
2	-4.14882
3	-4.14882
--
#	Band-Index	409
1	-4.11466
2	-4.11466
3	-4.11466
--
#	Band-Index	410
1	-4.06575
[truncated: 12,992 more rows]

## Sheet: Figure 4
Figure 4a																	Figure 4g				Figure 4h				Figure 4k											Figure 4i									Figure 4j
	PP			PH			PH-pBT			PH-CpBT			PH-CpBT+H2O2				Gene name	Log2FC	Pvalue		Gene name	Log2FC(treatedB/contralE)	Pvalue		Gene Description	control			PH-CpBT			PH-CpBT+H2O2				Pathway ID	Pathway Description	Gene Num	Ratio in study	Ratio in pop	P-value	Corrected P-value			Pathway ID	Pathway Description	Gene Num	Ratio in study	Ratio in pop
US-	2.39394	4.42424	8.39394	6.84849	16.5151	12.6364	15.9394	7.42424	12.6364	22.303	19.0303	9.54546	32	37.0909	39.8788		KQ76_RS10150	-6.52544	1.10241e-96		alsS	-3.48206	1.46e-57		clpB	1.24205	-0.340898	1.34712	-1.37755	-0.926641	-0.876046	-0.714246	1.08526	0.560945		map03010	Ribosome	40	40/444	58/1565	0	0			map00660	C5-Branched dibasic acid metabolism	8	8/371	10/1565
US+	25.8788	23.6061	37.4545	42.8182	36.1818	40.0606	77.1515	82.4848	78.7273	84.9091	83.2727	82.1212	99.8485	99.9697	99.9091		alsS	-3.33963	6.26908e-58		tdcB	-3.34201	1.67e-44		rsp	-0.864837	-1.51539	-0.898845	-0.689226	0.459092	0.928028	-0.0982578	1.314	1.36544		map00997	Biosynthesis of various other secondary metabolites	8	8/444	10/1565	0.001	0.0637			map03010	Ribosome	26	26/371	58/1565
																	budA	-2.8237	2.56603e-52		budA	-3.31915	2.3e-44		icaR	-0.414519	-1.10789	-1.82658	0.327983	1.11458	1.64733	-0.244707	0.335609	0.168193		map00230	Purine metabolism	21	21/444	45/1565	0.0062	0.2577			map00997	Biosynthesis of various other secondary metabolites	7	7/371	10/1565
Figure 4b																	sbi	-3.82482	2.414e-48		ptsG	-3.18115	5.19e-40		codY	-0.486735	-1.90452	-1.54794	0.619782	0.701748	0.662495	0.335669	0.799858	0.81965		map00220	Arginine biosynthesis	9	9/444	17/1565	0.0277	0.4326			map00230	Purine metabolism	19	19/371	45/1565
	PP			PH			PH-pBT			PH-CpBT			PH-CpBT+H2O2				KQ76_RS01295	-4.33009	1.11828e-45		KQ76_RS05020	2.46369	7.12e-39		clpX	1.34314	1.40826	-0.630608	0.0393769	0.084947	0.943739	-0.929274	-0.63016	-1.62943		map00020	Citrate cycle (TCA cycle)	11	11/444	22/1565	0.0251	0.4486			map00470	D-Amino acid metabolism	8	8/371	14/1565
US-	0	1.17302	2.68817	3.05474	0.146628	0	1.02639	0	7.84457	23.216	19.6481	23.0938	37.2923	38.9296	33.0401		KQ76_RS11700	-3.14343	1.01883e-43		KQ76_RS13135	3.1657	7.16e-39		clpL	2.24111	0.380186	0.213286	-1.03892	-1.41566	-0.653902	-0.0768964	0.498617	-0.147818		map05132	Salmonella infection	3	3/444	3/1565	0.0227	0.4734			map00970	Aminoacyl-tRNA biosynthesis	11	11/371	24/1565
US+	19.8925	17.7175	21.5787	22.8739	23.216	20.6745	82.3558	81.5982	82.6491	87.6589	87.4878	86.9746	99.9267	99.9511	99.9756		KQ76_RS13930	3.05823	6.62273e-42		KQ76_RS01295	-3.94122	1.53e-38		cwrA	0.828609	0.453244	0.932545	-0.307119	0.324198	1.51346	-1.05928	-1.24302	-1.44263		map00660	C5-Branched dibasic acid metabolism	6	6/444	10/1565	0.0359	0.4991			map00020	Citrate cycle (TCA cycle)	10	10/371	22/1565
																	hyl	-3.29425	2.47249e-41		KQ76_RS09170	3.32821	1.97e-36		dltB	1.45421	0.899164	-0.802504	-0.146635	0.399256	1.31097	-1.43612	-1.01571	-0.662633		map03018	RNA degradation	8	8/444	14/1565	0.022	0.5511			map03060	Protein export	8	8/371	16/1565
																	KQ76_RS10600	2.25985	2.86643e-41		ald	-3.00929	4.21e-34		dltA	1.09005	1.68355	-0.40295	0.181438	0.483261	0.409278	-1.58778	-1.18931	-0.667539		map00970	Aminoacyl-tRNA biosynthesis	12	12/444	24/1565	0.0195	0.6109			map04112	Cell cycle - Caulobacter	5	5/371	10/1565
																	ald	-2.93053	4.90744e-41		KQ76_RS11700	-2.96126	1.16e-33		secA	1.95573	0.853251	-0.389023	-1.05524	0.0976286	0.728051	-1.50834	-0.600781	-0.0812738		map05415	Diabetic cardiomyopathy	4	4/444	6/1565	0.0579	0.7241			map00250	Alanine, aspartate and glutamate metabolism	8	8/371	19/1565
																	KQ76_RS03925	2.98316	7.3707e-41		KQ76_RS03820	-2.90399	2.86e-33		yidC	-0.617009	-1.33986	-1.68225	0.462273	0.973973	1.60428	0.0892523	0.00933493	0.500004		map00260	Glycine, serine and threonine metabolism	12	12/444	30/1565	0.1128	0.7418			map00220	Arginine biosynthesis	8	8/371	17/1565
																	clfB	2.82933	5.24617e-39		KQ76_RS10150	-3.96098	1.42e-32		secG	-1.29071	-0.529801	-1.05377	-1.3564	0.891928	1.19445	0.83323	0.251077	1.05999		map00541	O-Antigen nucleotide sugar biosynthesis	6	6/444	12/1565	0.0929	0.7741			map05150	Staphylococcus aureus infection	14	14/371	40/1565
																	KQ76_RS13250	-2.53433	6.18979e-39		KQ76_RS05025	2.36866	4.16e-31		lexA	-1.30944	-1.7111	-1.14369	0.466301	0.847713	0.885235	0.656297	0.508131	0.800548		map00750	Vitamin B6 metabolism	2	2/444	4/1565	0.3196	0.7833			map03070	Bacterial secretion system	6	6/371	13/1565
																	ptsG	-2.83434	7.63403e-39		KQ76_RS06745	3.04821	3.16e-30		recF	-1.01358	-1.11407	-1.66897	0.164828	0.0112987	0.355177	0.794847	1.0016	1.46888		map00625	Chloroalkane and chloroalkene degradation	2	2/444	4/1565	0.3196	0.7833			map00333	Prodigiosin biosynthesis	3	3/371	4/1565
																	eap	-4.24838	2.9416e-37		KQ76_RS08890	2.15658	1.08e-28		recO	-0.179845	-1.0996	-1.71994	-0.735665	0.133248	0.180992	1.06841	1.56365	0.788754		map00350	Tyrosine metabolism	2	2/444	4/1565	0.3196	0.7833			map00010	Glycolysis / Gluconeogenesis	14	14/371	37/1565
																	tdcB	-2.92742	3.7827e-37		KQ76_RS13350	-2.81967	4.02e-28		dnaG	-0.892653	-1.36477	-1.27625	-0.439241	0.498395	0.397577	0.37681	0.946952	1.75318		map04212	Longevity regulating pathway - worm	3	3/444	7/1565	0.3161	0.7902			map00290	Valine, leucine and isoleucine biosynthesis	6	6/371	12/1565
																	ureC	-2.86661	5.22358e-37		ureC	-2.75789	2.6e-27		mnhE2	-0.32482	-1.63847	-1.39372	-0.420185	0.178517	0.812289	0.428492	0.712171	1.64573		map00010	Glycolysis / Gluconeogenesis	12	12/444	37/1565	0.3477	0.7903			map05010	Alzheimer disease	2	2/371	2/1565
																	KQ76_RS01415	-3.02017	8.2509e-37		KQ76_RS01305	2.05554	3.98e-25		mnhA2	-1.04387	-1.73192	-0.303018	-0.444223	-0.239573	0.0894157	1.07039	1.19364	1.40916		map03430	Mismatch repair	6	6/444	17/1565	0.3452	0.799			map00626	Naphthalene degradation	2	2/371	2/1565
																	KQ76_RS05680	2.73566	2.46061e-36		ureG	-2.73207	6.27e-25		mnhB2	-0.680868	-1.506	-1.51199	-0.128385	0.85722	-0.0985727	0.904973	0.906279	1.25735		map00630	Glyoxylate and dicarboxylate metabolism	8	8/444	23/1565	0.3159	0.8058			map04919	Thyroid hormone signaling pathway	2	2/371	2/1565
																	hlgB	-3.10444	4.11581e-36		ebh	2.14163	6.62e-25		copZ	-0.598359	-0.855995	-1.08957	-0.944955	-0.682446	0.275686	0.912204	1.54094	1.44249		map01232	Nucleotide metabolism	13	13/444	32/1565	0.0904	0.8073			map05130	Pathogenic Escherichia coli infection	2	2/371	2/1565
																	KQ76_RS13245	-2.59687	2.68449e-35		clfB	2.35584	1.65e-23		csoR	-0.183701	0.0417624	-0.306468	-1.68296	-0.755242	-0.295805	-0.0910416	1.55221	1.72125		map00470	D-Amino acid metabolism	5	5/444	14/1565	0.3625	0.8092			map01232	Nucleotide metabolism	12	12/371	32/1565
																	KQ76_RS13350	-2.87527	7.00897e-35		KQ76_RS11710	-2.91392	3.23e-23		RS07245	-0.311715	1.34041	-0.00568056	-1.46284	-0.0757948	-0.338865	-0.745841	-0.426375	2.02671		map00030	Pentose phosphate pathway	9	9/444	21/1565	0.1101	0.8092			map01503	Cationic antimicrobial peptide (CAMP) resistance	5	5/371	11/1565
																	KQ76_RS09245	2.10651	3.23324e-32		KQ76_RS10060	-2.53419	8.22e-23		lip1	-0.952397	-1.06803	-0.988709	-0.50348	-0.059658	-0.27126	0.588671	1.61198	1.64288		map03440	Homologous recombination	9	9/444	21/1565	0.1101	0.8092			map00670	One carbon pool by folate	5	5/371	11/1565
																	KQ76_RS00245	-3.14799	5.10517e-31		sucB	2.02891	1.3e-22		lip2	-0.274403	0.419001	-1.46883	-0.984556	-0.382951	-0.743029	0.703271	0.774808	1.95669		map00310	Lysine degradation	3	3/444	9/1565	0.4933	0.8114			map00720	Carbon fixation pathways in prokaryotes	9	9/371	25/1565
																	KQ76_RS10915	-3.40432	1.5708e-30		KQ76_RS10625	3.09409	1.57e-22		lipA	-0.958338	-0.654268	-1.80176	-0.0448865	0.483843	0.233318	0.238506	0.571438	1.93215		map00983	Drug metabolism - other enzymes	3	3/444	9/1565	0.4933	0.8114			map00630	Glyoxylate and dicarboxylate metabolism	8	8/371	23/1565
																	adcA	-2.31118	6.55659e-30		KQ76_RS06865	2.03319	2.07e-22		gcvT	-1.00442	-0.714877	-1.66125	-0.177281	0.507618	0.324022	0.0633757	0.708123	1.95469		map00380	Tryptophan metabolism	3	3/444	9/1565	0.4933	0.8114			map00260	Glycine, serine and threonine metabolism	10	10/371	30/1565
																	KQ76_RS05020	1.99756	1.92908e-29		KQ76_RS09245	2.09365	4.57e-21		cysE	-1.28426	-0.809141	-1.32317	-0.333891	0.656682	0.102459	0.297864	0.76541	1.92805		map05111	Biofilm formation - Vibrio cholerae	4	4/444	7/1565	0.1054	0.8235			map00710	Carbon fixation in photosynthetic organisms	4	4/371	11/1565
																	KQ76_RS05025	1.9762	8.38246e-29		vraX	-2.29203	6.24e-21		sufC	-0.670575	-0.666768	-1.07609	-1.19064	-0.224364	-0.121203	1.09717	1.11557	1.73691		map00340	Histidine metabolism	5	5/444	13/1565	0.2971	0.8252			map00780	Biotin metabolism	4	4/371	11/1565
																	KQ76_RS05685	2.42536	1.13897e-28		KQ76_RS13930	1.99482	9.7e-21		RS06965	-1.42953	-0.802157	-1.50449	-0.116999	0.849771	-0.109127	0.956788	1.25497	0.900771		map00240	Pyrimidine metabolism	10	10/444	29/1565	0.2915	0.828			map00541	O-Antigen nucleotide sugar biosynthesis	5	5/371	12/1565
																	KQ76_RS09170	2.12347	1.37913e-28		KQ76_RS04895	1.76816	1.04e-20		ptsG	1.53362	1.6676	0.963407	-0.84319	-0.629838	-0.624467	-0.786461	-0.677417	-0.603256		map03030	DNA replication	5	5/444	16/1565	0.4925	0.8318			map05132	Salmonella infection	2	2/371	3/1565
																	KQ76_RS13180	2.49987	2.44476e-28		KQ76_RS01595	-2.36063	2.05e-20		atpB	1.9954	1.11947	-0.216474	0.764201	-0.867313	-0.451118	-1.03631	-0.300806	-1.00705		map00561	Glycerolipid metabolism	5	5/444	16/1565	0.4925	0.8318			map00906	Carotenoid biosynthesis	3	3/371	6/1565
																	KQ76_RS01595	-2.41543	5.43282e-28		KQ76_RS05400	1.99849	3.66e-20		RS06150	1.03689	0.849743	-0.253696	-2.11538	-0.588114	-0.163508	-0.374255	0.149346	1.45897		map04112	Cell cycle - Caulobacter	4	4/444	10/1565	0.3071	0.8346			map00750	Vitamin B6 metabolism	2	2/371	4/1565
																	KQ76_RS05690	2.22676	8.45931e-28		KQ76_RS09310	2.09206	3.76e-20		icd	0.369725	-0.632376	-0.880515	-1.2154	-0.372668	-0.655444	0.0355462	1.78981	1.56132		map05230	Central carbon metabolism in cancer	4	4/444	10/1565	0.3071	0.8346			map00625	Chloroalkane and chloroalkene degradation	2	2/371	4/1565
																	hlgC	-2.77322	1.04845e-27		KQ76_RS07215	-2.40772	5.63e-20		pdhA	-0.87828	-0.38382	-2.24506	-0.155013	0.527967	0.916664	0.902666	0.988133	0.326741		map04066	HIF-1 signaling pathway	4	4/444	10/1565	0.3071	0.8346			map00350	Tyrosine metabolism	2	2/371	4/1565
																	ureG	-2.69857	1.77638e-27		aspS	-2.47486	7.5e-20		sucB	-0.986749	-1.3063	-1.20474	-0.211715	0.111502	-0.0780552	0.790031	1.35226	1.53376		map00900	Terpenoid backbone biosynthesis	4	4/444	13/1565	0.528	0.8354			map00650	Butanoate metabolism	7	7/371	19/1565
																	kdpB	-2.28199	2.90544e-27		KQ76_RS00930	-1.82019	7.72e-20		sucC	-1.05256	-0.375829	-1.67187	0.594214	0.326863	-0.00486649	-0.314001	0.449951	2.0481		map03070	Bacterial secretion system	4	4/444	13/1565	0.528	0.8354			map00680	Methane metabolism	6	6/371	18/1565
																	KQ76_RS06745	2.94753	1.26826e-26		KQ76_RS07000	-2.30124	1.03e-19		sdhB	-0.769713	-1.86813	-1.2239	0.356505	0.139676	0.3217	1.02414	1.21122	0.808496		map00906	Carotenoid biosynthesis	2	2/444	6/1565	0.5443	0.8399			map05230	Central carbon metabolism in cancer	3	3/371	10/1565
																	xerC	1.75305	1.44113e-26		copZ	2.04593	5.84e-19		mqo	-0.841873	-0.875218	-1.69679	-0.788713	0.55199	0.379705	1.05641	1.16743	1.04706		map00790	Folate biosynthesis	7	7/444	21/1565	0.3838	0.8416			map00330	Arginine and proline metabolism	3	3/371	10/1565
																	KQ76_RS10060	-2.30956	7.20582e-26		KQ76_RS12070	-2.76572	7.7e-19													map03060	Protein export	6	6/444	16/1565	0.2869	0.854			map04122	Sulfur relay system	3	3/371	10/1565
																	KQ76_RS11710	-2.82477	5.87023e-25		norB	-2.16526	8.68e-19													map00860	Porphyrin metabolism	6	6/444	16/1565	0.2869	0.854			map05415	Diabetic cardiomyopathy	2	2/371	6/1565
																	KQ76_RS13010	3.55404	1.11431e-24		czrB	-2.34917	9.98e-19													map00450	Selenocompound metabolism	3	3/444	8/1565	0.4067	0.8617			map01502	Vancomycin resistance	2	2/371	6/1565
																	KQ76_RS12875	2.32254	5.84637e-24		gap	-2.10993	3.17e-18													map04922	Glucagon signaling pathway	3	3/444	8/1565	0.4067	0.8617			map04146	Peroxisome	2	2/371	6/1565
																	splF	-3.26441	1.79239e-23		KQ76_RS00245	-2.69983	4.1e-18													map00920	Sulfur metabolism	3	3/444	8/1565	0.4067	0.8617			map02020	Two-component system	17	17/371	69/1565
																	KQ76_RS01430	-2.13345	1.89164e-23		KQ76_RS08310	2.36469	1.43e-17													map03020	RNA polymerase	2	2/444	5/1565	0.4381	0.8692			map00190	Oxidative phosphorylation	6	6/371	22/1565
																	gpsB	-1.91892	8.63462e-23		KQ76_RS08030	2.95153	1.57e-17													map00770	Pantothenate and CoA biosynthesis	6	6/444	18/1565	0.4043	0.8714			map03018	RNA degradation	4	4/371	14/1565
																	KQ76_RS04895	1.5779	9.06752e-23		cwrA	-2.58373	1.91e-17													map01250	Biosynthesis of nucleotide sugars	6	6/444	21/1565	0.5748	0.8762			map00240	Pyrimidine metabolism	8	8/371	29/1565
																	KQ76_RS03815	1.72391	1.68196e-22		KQ76_RS08820	-1.95982	2.04e-17													map00250	Alanine, aspartate and glutamate metabolism	8	8/444	19/1565	0.1407	0.8793			map00520	Amino sugar and nucleotide sugar metabolism	9	9/371	28/1565
																	KQ76_RS05620	2.17544	4.59884e-22		KQ76_RS05015	2.11301	7.62e-17													map00190	Oxidative phosphorylation	7	7/444	22/1565	0.438	0.883			map00910	Nitrogen metabolism	4	4/371	12/1565
																	pyrE	2.18906	6.54863e-22		KQ76_RS01825	-2.54457	8.28e-17													map05150	Staphylococcus aureus infection	12	12/444	40/1565	0.4688	0.8878			map04066	HIF-1 signaling pathway	4	4/371	10/1565
																	KQ76_RS01825	-2.66318	8.54132e-22		KQ76_RS04410	-2.0188	8.79e-17													map00290	Valine, leucine and isoleucine biosynthesis	4	4/444	12/1565	0.4569	0.8924			map03020	RNA polymerase	2	2/371	5/1565
																	carB	2.02162	1.02266e-21		KQ76_RS12020	-1.82361	1.01e-16													map00910	Nitrogen metabolism	4	4/444	12/1565	0.4569	0.8924			map00562	Inositol phosphate metabolism	2	2/371	5/1565
																	KQ76_RS07000	-2.1163	1.71866e-21		KQ76_RS08040	1.76467	2.6e-16													map00710	Carbon fixation in photosynthetic organisms	3	3/444	11/1565	0.6446	0.9053			map01250	Biosynthesis of nucleotide sugars	6	6/371	21/1565
																	KQ76_RS05675	2.17418	2.23965e-21		lip1	2.10801	4.49e-16													map00780	Biotin metabolism	3	3/444	11/1565	0.6446	0.9053			map03440	Homologous recombination	6	6/371	21/1565
																	vraE	-2.44627	2.92306e-21		KQ76_RS04670	-1.96643	7.75e-16													map04626	Plant-pathogen interaction	1	1/444	2/1565	0.4871	0.9087			map00900	Terpenoid backbone biosynthesis	4	4/371	13/1565
																	arcA	-2.56233	3.60253e-21		KQ76_RS07345	-1.8594	7.86e-16													map02040	Flagellar assembly	1	1/444	2/1565	0.4871	0.9087			map00860	Porphyrin metabolism	5	5/371	16/1565
																	ebh	1.67809	3.72367e-21		KQ76_RS13465	-1.8467	1.02e-15													map05146	Amoebiasis	1	1/444	2/1565	0.4871	0.9087			map00561	Glycerolipid metabolism	5	5/371	16/1565
																	KQ76_RS13060	-2.53043	5.15812e-21		KQ76_RS00405	-2.23064	1.24e-15													map00982	Drug metabolism - cytochrome P450	1	1/444	2/1565	0.4871	0.9087			map03030	DNA replication	5	5/371	16/1565
																	sirC	-2.43912	9.74637e-21		adhP	2.20194	3.33e-15													map00980	Metabolism of xenobiotics by cytochrome P450	1	1/444	2/1565	0.4871	0.9087			map00790	Folate biosynthesis	7	7/371	21/1565
																	purL	2.61157	1.00194e-20		KQ76_RS07240	2.20435	3.37e-15													map04919	Thyroid hormone signaling pathway	1	1/444	2/1565	0.4871	0.9087			map00310	Lysine degradation	3	3/371	9/1565
																	fmtA	-3.13658	1.52132e-20		adcA	-1.78277	4.97e-15													map05100	Bacterial invasion of epithelial cells	1	1/444	2/1565	0.4871	0.9087			map00740	Riboflavin metabolism	3	3/371	9/1565
																	KQ76_RS07415	-2.75995	1.62242e-20		KQ76_RS13010	3.10491	1.33e-14													map05010	Alzheimer disease	2	2/444	2/1565	0.0804	0.9132			map00983	Drug metabolism - other enzymes	3	3/371	9/1565
																	KQ76_RS10570	-2.79182	2.5138e-20		sdhA	1.60124	1.39e-14													map00626	Naphthalene degradation	2	2/444	2/1565	0.0804	0.9132			map00061	Fatty acid biosynthesis	5	5/371	14/1565
																	norB	-1.92341	4.27061e-20		KQ76_RS01415	-2.20212	1.4e-14													map05130	Pathogenic Escherichia coli infection	2	2/444	2/1565	0.0804	0.9132			map04626	Plant-pathogen interaction	1	1/371	2/1565
																	kdpA	-2.23717	7.58001e-20		KQ76_RS07260	2.13267	1.48e-14													map00640	Propanoate metabolism	6	6/444	23/1565	0.6736	0.9253			map00999	Biosynthesis of various plant secondary metabolites	1	1/371	2/1565
																	purF	2.40124	8.31195e-20		pyk	-1.90124	1.93e-14													map00620	Pyruvate metabolism	11	11/444	43/1565	0.7144	0.94			map05146	Amoebiasis	1	1/371	2/1565
																	KQ76_RS12020	-1.7108	1.70609e-19		fmtA	-2.51253	2.77e-14													map00130	Ubiquinone and other terpenoid-quinone biosynthesis	2	2/444	8/1565	0.7118	0.9465			map00966	Glucosinolate biosynthesis	1	1/371	2/1565
																	KQ76_RS12210	1.74116	2.29874e-19		KQ76_RS12375	-2.44479	3.45e-14													map00791	Atrazine degradation	1	1/444	3/1565	0.6328	0.953			map00980	Metabolism of xenobiotics by cytochrome P450	1	1/371	2/1565
																	KQ76_RS07345	-1.8923	2.6987e-19		KQ76_RS02100	-1.76779	3.75e-14													map00460	Cyanoamino acid metabolism	1	1/444	3/1565	0.6328	0.953			map00982	Drug metabolism - cytochrome P450	1	1/371	2/1565
																	KQ76_RS13840	-2.18729	3.0104e-19		KQ76_RS12845	1.78034	4.08e-14													map05120	Epithelial cell signaling in Helicobacter pylori infection	1	1/444	3/1565	0.6328	0.953			map04978	Mineral absorption	1	1/371	2/1565
																	KQ76_RS10125	-3.16234	3.79649e-19		pckA	1.57231	5.12e-14													map05418	Fluid shear stress and atherosclerosis	1	1/444	3/1565	0.6328	0.953			map05165	Human papillomavirus infection	1	1/371	1/1565
																	KQ76_RS00580	2.14526	4.50759e-19		KQ76_RS10890	-2.25059	5.71e-14													map05417	Lipid and atherosclerosis	1	1/444	3/1565	0.6328	0.953			map05203	Viral carcinogenesis	1	1/371	1/1565
																	KQ76_RS06235	1.87675	4.58232e-19		KQ76_RS00895	-1.92537	6.11e-14													map04714	Thermogenesis	1	1/444	3/1565	0.6328	0.953			map04724	Glutamatergic synapse	1	1/371	1/1565
																	qoxA	1.65875	2.48202e-18		KQ76_RS12530	-1.8527	7.25e-14													map02020	Two-component system	18	18/444	69/1565	0.7102	0.9546			map00830	Retinol metabolism	1	1/371	1/1565
																	KQ76_RS13465	-1.93984	2.78108e-18		ureE	-2.82794	7.72e-14													map00720	Carbon fixation pathways in prokaryotes	6	6/444	25/1565	0.7565	0.9551			map04217	Necroptosis	1	1/371	1/1565
																	KQ76_RS02615	2.41468	3.11912e-18		pepF	-1.84271	9.51e-14													map01523	Antifolate resistance	1	1/444	4/1565	0.7372	0.9598			map04727	GABAergic synapse	1	1/371	1/1565
																	KQ76_RS00930	-1.57799	4.53239e-18		treR	-2.59399	1.53e-13													map04213	Longevity regulating pathway - multiple species	1	1/444	4/1565	0.7372	0.9598			map00565	Ether lipid metabolism	1	1/371	1/1565
																	KQ76_RS08030	2.38684	5.05914e-18		KQ76_RS03530	1.67909	1.96e-13													map00543	Exopolysaccharide biosynthesis	1	1/444	4/1565	0.7372	0.9598			map04152	AMPK signaling pathway	1	1/371	1/1565
																	KQ76_RS03460	-2.41705	5.36919e-18		rpmJ	2.60418	2.36e-13													map00300	Lysine biosynthesis	3	3/444	12/1565	0.7071	0.9608			map04930	Type II diabetes mellitus	1	1/371	1/1565
																	KQ76_RS11095	1.83849	9.86504e-18		rpsM	1.89681	2.87e-13													map00760	Nicotinate and nicotinamide metabolism	1	1/444	7/1565	0.9038	0.9739			map00791	Atrazine degradation	1	1/371	3/1565
																	cls	1.58293	1.19002e-17		fabF	-1.76669	3.8e-13													map00550	Peptidoglycan biosynthesis	5	5/444	25/1565	0.8799	0.982			map05120	Epithelial cell signaling in Helicobacter pylori infection	1	1/371	3/1565
																	purK	2.07265	1.19398e-17		KQ76_RS07375	-2.21597	6.21e-13													map00400	Phenylalanine, tyrosine and tryptophan biosynthesis	4	4/444	19/1565	0.8329	0.9822			map03320	PPAR signaling pathway	1	1/371	3/1565
																	KQ76_RS01750	2.18953	1.25953e-17		guaA	-1.55858	7.25e-13													map00051	Fructose and mannose metabolism	3	3/444	16/1565	0.8756	0.9861			map05134	Legionellosis	1	1/371	3/1565
																	KQ76_RS01740	-2.07918	1.72251e-17		vraE	-2.15993	1.09e-12													map00564	Glycerophospholipid metabolism	3	3/444	17/1565	0.9013	0.9882			map00360	Phenylalanine metabolism	1	1/371	3/1565
																	KQ76_RS03820	-1.53609	1.98405e-17		KQ76_RS02975	1.82317	1.26e-12													map00052	Galactose metabolism	3	3/444	17/1565	0.9013	0.9882			map00998	Biosynthesis of various antibiotics	1	1/371	3/1565
																	lexA	1.87663	3.13432e-17		kdpA	-1.82762	1.68e-12													map04122	Sulfur relay system	2	2/444	10/1565	0.8245	0.991			map00450	Selenocompound metabolism	2	2/371	8/1565
																	KQ76_RS07375	-2.12235	3.24945e-17		sbnH	-2.34095	1.77e-12													map00071	Fatty acid degradation	2	2/444	10/1565	0.8245	0.991			map04922	Glucagon signaling pathway	2	2/371	8/1565
																	KQ76_RS07215	-2.15614	3.95311e-17		KQ76_RS01550	-1.78574	2.04e-12													map00280	Valine, leucine and isoleucine degradation	2	2/444	12/1565	0.896	0.9911			map00340	Histidine metabolism	3	3/371	13/1565
																	KQ76_RS03530	1.4749	4.11243e-17		KQ76_RS09450	-1.75889	2.18e-12													map01502	Vancomycin resistance	1	1/444	6/1565	0.8654	0.9925			map00380	Tryptophan metabolism	2	2/371	9/1565
																	guaB	-1.7059	4.91893e-17		KQ76_RS03955	2.18129	3.41e-12													map04146	Peroxisome	1	1/444	6/1565	0.8654	0.9925			map00640	Propanoate metabolism	5	5/371	23/1565
																	KQ76_RS06075	1.44862	5.04849e-17		cls	1.41916	4.19e-12													map00680	Methane metabolism	4	4/444	18/1565	0.7974	0.9968			map00770	Pantothenate and CoA biosynthesis	4	4/371	18/1565
																	hxlB	-1.68551	6.30533e-17		ahpF	-1.35122	4.41e-12													map02060	Phosphotransferase system (PTS)	4	4/444	24/1565	0.9416	0.9975			map01523	Antifolate resistance	1	1/371	4/1565
																	KQ76_RS05625	1.74564	8.20938e-17		KQ76_RS02305	-1.62266	4.5e-12													map02024	Quorum sensing	7	7/444	53/1565	0.9977	0.9977			map00543	Exopolysaccharide biosynthesis	1	1/371	4/1565
																	pepF	-2.05557	1.15959e-16		rpsH	1.49176	4.53e-12													map00270	Cysteine and methionine metabolism	5	5/444	24/1565	0.8552	0.999			map00400	Phenylalanine, tyrosine and tryptophan biosynthesis	4	4/371	19/1565
																	purM	2.37391	1.38741e-16		KQ76_RS03815	1.6626	5.63e-12													map00670	One carbon pool by folate	5	5/444	11/1565	0.1751	1			map00552	Teichoic acid biosynthesis	5	5/371	24/1565
																	KQ76_RS01550	-1.94659	1.5418e-16		KQ76_RS09175	1.90979	7.8e-12													map05134	Legionellosis	2	2/444	3/1565	0.1956	1			map00270	Cysteine and methionine metabolism	5	5/371	24/1565
																	gntK	1.57321	1.56973e-16		KQ76_RS02275	1.92873	8.66e-12													map00998	Biosynthesis of various antibiotics	2	2/444	3/1565	0.1956	1			map00071	Fatty acid degradation	2	2/371	10/1565
																	KQ76_RS13135	1.48132	2.55525e-16		KQ76_RS11165	2.96084	1.24e-11													map05152	Tuberculosis	2	2/444	3/1565	0.1956	1			map00785	Lipoic acid metabolism	1	1/371	5/1565
																	KQ76_RS04305	-1.32277	3.95462e-16		sbnI	-2.07702	1.25e-11													map00430	Taurine and hypotaurine metabolism	3	3/444	6/1565	0.2258	1			map00410	beta-Alanine metabolism	1	1/371	5/1565
																	KQ76_RS00890	-2.01233	5.08062e-16		KQ76_RS13460	-1.52998	1.63e-11													map00740	Riboflavin metabolism	4	4/444	9/1565	0.2335	1			map00030	Pentose phosphate pathway	4	4/371	21/1565
																	sarA	3.08374	7.33979e-16		KQ76_RS12660	-1.88819	1.98e-11													map00480	Glutathione metabolism	4	4/444	9/1565	0.2335	1			map00051	Fructose and mannose metabolism	3	3/371	16/1565
																	KQ76_RS05720	1.50969	8.16395e-16		gntK	1.51739	2e-11													map00520	Amino sugar and nucleotide sugar metabolism	10	10/444	28/1565	0.25	1			map03430	Mismatch repair	3	3/371	17/1565
																	rpsB	-2.0238	1.16258e-15		guaB	-1.55936	2.3e-11													map00650	Butanoate metabolism	7	7/444	19/1565	0.2771	1			map00300	Lysine biosynthesis	2	2/371	12/1565
																	ureE	-3.12694	1.29188e-15		xpt	-2.43716	2.51e-11													map05165	Human papillomavirus infection	1	1/444	1/1565	0.2837	1			map00430	Taurine and hypotaurine metabolism	1	1/371	6/1565
																	KQ76_RS04670	-1.74012	1.32009e-15		KQ76_RS06235	1.62056	2.72e-11													map04621	NOD-like receptor signaling pathway	1	1/444	1/1565	0.2837	1			map05111	Biofilm formation - Vibrio cholerae	1	1/371	7/1565
																	KQ76_RS10010	1.47142	1.44019e-15		KQ76_RS02120	-1.59045	3.17e-11													map05203	Viral carcinogenesis	1	1/444	1/1565	0.2837	1			map03420	Nucleotide excision repair	1	1/371	7/1565
																	KQ76_RS11685	-3.0882	1.9209e-15		infA	1.66298	3.26e-11													map05012	Parkinson disease	1	1/444	1/1565	0.2837	1			map00760	Nicotinate and nicotinamide metabolism	1	1/371	7/1565
																	KQ76_RS01425	-3.06174	2.73798e-15		czrA	-2.42084	3.69e-11													map04940	Type I diabetes mellitus	1	1/444	1/1565	0.2837	1			map02024	Quorum sensing	10	10/371	53/1565
																	rpsH	1.86935	3.21443e-15		KQ76_RS13180	1.60502	4.43e-11													map04724	Glutamatergic synapse	1	1/444	1/1565	0.2837	1			map00620	Pyruvate metabolism	8	8/371	43/1565
																	KQ76_RS02720	1.56304	3.67116e-15		KQ76_RS13170	1.83661	4.62e-11													map00830	Retinol metabolism	1	1/444	1/1565	0.2837	1			map00130	Ubiquinone and other terpenoid-quinone biosynthesis	1	1/371	8/1565
																	KQ76_RS11680	-2.32762	4.05181e-15		KQ76_RS02105	-1.76534	5.11e-11													map00908	Zeatin biosynthesis	1	1/444	1/1565	0.2837	1			map00195	Photosynthesis	1	1/371	8/1565
																	KQ76_RS10825	-1.38907	4.31799e-15		def	-1.73694	5.14e-11													map04217	Necroptosis	1	1/444	1/1565	0.2837	1			map00920	Sulfur metabolism	1	1/371	8/1565
																	KQ76_RS09785	-2.04619	4.87142e-15		kdpB	-1.55355	5.71e-11													map04727	GABAergic synapse	1	1/444	1/1565	0.2837	1			map00550	Peptidoglycan biosynthesis	4	4/371	25/1565
																	KQ76_RS07700	1.36609	5.0557e-15		KQ76_RS09025	2.0503	6.33e-11													map04152	AMPK signaling pathway	1	1/444	1/1565	0.2837	1			map00480	Glutathione metabolism	1	1/371	9/1565
																	yidC	1.36028	5.13569e-15		KQ76_RS11975	1.51671	6.66e-11													map04930	Type II diabetes mellitus	1	1/444	1/1565	0.2837	1			map00280	Valine, leucine and isoleucine degradation	1	1/371	12/1565
																	hxlA	-1.40713	5.5031e-15		KQ76_RS00890	-1.83143	6.76e-11													map00785	Lipoic acid metabolism	1	1/444	5/1565	0.8119	1			map03410	Base excision repair	1	1/371	11/1565
																	KQ76_RS02275	1.5647	5.69397e-15		KQ76_RS07935	1.6158	6.99e-11													map00261	Monobactam biosynthesis	1	1/444	5/1565	0.8119	1			map02010	ABC transporters	13	13/371	79/1565
																	treR	-2.38171	8.05269e-15		KQ76_RS13340	-1.5405	8.52e-11													map00410	beta-Alanine metabolism	1	1/444	5/1565	0.8119	1			map02060	Phosphotransferase system (PTS)	3	3/371	24/1565
																	KQ76_RS12955	1.43243	8.22378e-15		KQ76_RS02615	1.72595	1.01e-10													map00730	Thiamine metabolism	2	2/444	11/1565	0.8645	1			map00564	Glycerophospholipid metabolism	2	2/371	17/1565
																	KQ76_RS13460	-1.59413	8.77696e-15		KQ76_RS11820	1.39766	1.02e-10													map00061	Fatty acid biosynthesis	2	2/444	14/1565	0.9395	1			map00052	Galactose metabolism	2	2/371	17/1565
																	purN	2.46391	8.90209e-15		KQ76_RS05255	-1.53851	1.12e-10													map00500	Starch and sucrose metabolism	2	2/444	15/1565	0.9542	1
																	KQ76_RS09310	1.8076	1.10846e-14		KQ76_RS00580	1.76884	1.27e-10													map00330	Arginine and proline metabolism	1	1/444	10/1565	0.9648	1
																	rpsQ	1.93786	1.19447e-14		KQ76_RS04305	-1.70987	1.29e-10													map01503	Cationic antimicrobial peptide (CAMP) resistance	1	1/444	11/1565	0.9749	1
																	KQ76_RS13305	2.2266	1.23146e-14		KQ76_RS09430	-1.75171	1.33e-10													map03410	Base excision repair	1	1/444	11/1565	0.9749	1
																	prmC	1.29374	1.30107e-14		KQ76_RS06535	-1.43212	1.45e-10													map02010	ABC transporters	14	14/444	79/1565	0.9912	1
																	sbnH	-2.55049	1.3276e-14		KQ76_RS11160	1.35386	1.51e-10													map00552	Teichoic acid biosynthesis	2	2/444	24/1565	0.9967	1
																	guaA	-1.45268	1.32915e-14		KQ76_RS11685	-2.49052	1.65e-10
																	KQ76_RS08820	-1.75691	1.41749e-14		rpsB	-1.86927	1.8e-10
																	KQ76_RS03075	1.5718	1.54851e-14		KQ76_RS02720	1.43534	1.93e-10
																	KQ76_RS12495	1.39208	1.65712e-14		KQ76_RS09835	-1.5703	2.13e-10
																	KQ76_RS08865	1.68331	1.69042e-14		KQ76_RS09445	1.98826	2.86e-10
																	czrB	-1.95083	2.47056e-14		KQ76_RS06925	-1.76408	3.04e-10
																	rpsL	1.57793	2.59394e-14		arcA	-1.71021	3.09e-10
																	cobA	-2.6611	2.74598e-14		KQ76_RS04445	1.52474	3.12e-10
																	KQ76_RS06865	1.40989	2.88971e-14		KQ76_RS13840	-1.62814	3.4e-10
																	sbnI	-2.23352	3.01092e-14		rpmD	1.86633	3.48e-10
																	pyrF	1.91199	3.42269e-14		purN	2.20124	3.63e-10
																	KQ76_RS00895	-1.82243	3.71261e-14		KQ76_RS13060	-1.81288	3.69e-10
																	trmB	1.41645	5.08481e-14		KQ76_RS05620	1.44135	4.09e-10
																	czrA	-2.5695	5.57571e-14		KQ76_RS04280	1.41435	4.7e-10
																	xpt	-2.64897	5.82379e-14		purH	1.73942	5.24e-10
																	KQ76_RS13360	1.79437	6.27525e-14		KQ76_RS05450	4.15668	5.32e-10
																	KQ76_RS03920	-2.37875	7.04872e-14		KQ76_RS10570	-1.78138	5.64e-10
																	KQ76_RS11820	1.35509	8.59646e-14		KQ76_RS13245	-1.49826	5.71e-10
																	KQ76_RS02980	-1.34982	9.97082e-14		rpsQ	1.79766	6.34e-10
																	lrgB	-1.44916	1.0435e-13		argR	1.31713	6.92e-10
																	KQ76_RS12380	-1.68996	1.08901e-13		eap	-1.81029	8.65e-10
																	KQ76_RS01875	-3.11702	1.10526e-13		proC	-1.38506	1.01e-09
																	KQ76_RS05015	1.9791	1.43679e-13		KQ76_RS12130	1.22367	1.04e-09
																	KQ76_RS07240	2.05946	1.49276e-13		KQ76_RS06965	1.71627	1.07e-09
																	KQ76_RS05630	2.34375	1.79079e-13		KQ76_RS05745	1.50004	1.19e-09
																	KQ76_RS13375	1.30908	1.91139e-13		ybeY	1.39673	1.2e-09
																	KQ76_RS01305	1.29101	1.93495e-13		KQ76_RS10065	2.85759	1.2e-09
																	KQ76_RS05225	1.41468	2.24923e-13		KQ76_RS04205	-1.39634	1.22e-09
																	-	1.63242	2.29803e-13		crtO	2.38601	1.22e-09
																	KQ76_RS12800	-2.6793	3.11209e-13		KQ76_RS01265	1.86263	1.26e-09
																	KQ76_RS12070	-2.06953	3.91877e-13		splF	-2.45788	1.4e-09
																	KQ76_RS05400	1.35959	5.65166e-13		KQ76_RS07380	-2.26679	1.42e-09
																	hemA	1.33405	6.96925e-13		KQ76_RS02880	4.58566	1.54e-09
																	KQ76_RS11755	-1.92331	7.27217e-13		crtQ	1.62223	1.59e-09
																	KQ76_RS11520	1.46754	1.25673e-12		KQ76_RS02560	1.41713	1.64e-09
																	KQ76_RS12375	-2.43719	1.50562e-12		KQ76_RS09435	1.43749	1.65e-09
																	KQ76_RS01060	-2.11469	1.69074e-12		KQ76_RS03335	-1.56931	1.67e-09
																	icaR	1.46746	1.74804e-12		KQ76_RS05050	1.37389	1.69e-09
																	aspS	-2.01834	1.7527e-12		gpsB	-1.50738	1.97e-09
																	rplX	1.96583	2.07436e-12		KQ76_RS08865	1.5469	2.36e-09
																	KQ76_RS02305	-1.63964	2.59149e-12		xerC	1.16191	2.67e-09
																	KQ76_RS12220	1.70996	3.88817e-12		adhE	-1.69543	2.95e-09
																	metE	-2.01495	4.27197e-12		lexA	1.49142	3.22e-09
																	KQ76_RS05235	1.37935	4.62405e-12		purM	1.77989	3.37e-09
																	cysS	1.30501	5.22614e-12		KQ76_RS11735	1.39491	3.64e-09
																	ssb	2.07507	5.32285e-12		pyrE	1.38585	3.81e-09
																	vraX	-1.76855	5.41357e-12		KQ76_RS00750	-1.92454	3.89e-09
																	KQ76_RS07360	-3.24861	5.73969e-12		KQ76_RS07415	-1.93156	3.98e-09
																	adhE	-1.92304	5.80225e-12		KQ76_RS03960	1.63047	4.85e-09
																	splE	-2.46545	7.81721e-12		KQ76_RS12570	-1.34974	5.7e-09
																	KQ76_RS12885	1.59472	8.53789e-12		KQ76_RS03330	1.39812	7.12e-09
																	KQ76_RS05165	1.34448	9.90873e-12		amaP	1.72292	7.18e-09
																	KQ76_RS11505	1.27264	9.93302e-12		KQ76_RS13370	7.59562	7.25e-09
																	KQ76_RS00285	-1.28321	1.13956e-11		KQ76_RS07360	-3.02203	7.53e-09
																	KQ76_RS03980	-1.95979	1.3687e-11		KQ76_RS10125	-2.78757	7.67e-09
																	KQ76_RS12530	-1.50369	1.40774e-11		KQ76_RS01005	-1.44351	9.33e-09
																	KQ76_RS10230	-1.89958	1.41e-11		lspA	1.52829	9.82e-09
																	purQ	2.47036	1.50719e-11		gmpC	1.5365	1.04e-08
																	KQ76_RS01940	-2.32686	1.71948e-11		trmB	1.16433	1.15e-08
																	KQ76_RS08135	1.58195	3.40906e-11		KQ76_RS00640	-1.17753	1.17e-08
																	KQ76_RS00380	2.72121	3.50851e-11		KQ76_RS08590	1.18826	1.21e-08
																	KQ76_RS12060	-1.75193	3.64577e-11		purF	1.6035	1.29e-08
																	KQ76_RS09445	1.77773	3.7595e-11		KQ76_RS03920	-1.85398	1.49e-08
																	KQ76_RS10160	-1.34617	3.82699e-11		KQ76_RS11505	1.15235	1.64e-08
																	thrS	-1.2954	4.03891e-11		sarA	2.1076	1.69e-08
																	glnA	1.43672	4.92862e-11		KQ76_RS08625	1.56418	2.07e-08
																	KQ76_RS11105	1.38129	5.47129e-11		era	1.21033	2.07e-08
																	KQ76_RS13430	-2.57097	6.10033e-11		qoxB	1.04908	2.19e-08
																	KQ76_RS10895	-1.69454	7.15291e-11		rlmB	1.36244	2.23e-08
																	pfkA	-1.26536	7.23497e-11		KQ76_RS10915	-1.95006	2.36e-08
																	qoxB	1.61266	7.4565e-11		qoxA	1.16413	2.69e-08
																	KQ76_RS10940	-1.34966	7.79589e-11		sasF	1.03354	2.77e-08
																	KQ76_RS08300	1.44834	7.89715e-11		KQ76_RS06605	-1.25944	3.11e-08
																	KQ76_RS01570	-2.0721	8.99766e-11		rplX	1.17007	3.25e-08
																	KQ76_RS12795	-1.32029	9.42656e-11		KQ76_RS12495	1.11174	3.36e-08
																	purH	1.75758	1.01179e-10		KQ76_RS05165	1.11358	4.19e-08
																	rpsE	1.2964	1.10452e-10		secA2	1.17312	4.35e-08
																	KQ76_RS08040	1.25998	1.18116e-10		splE	-2.08604	4.49e-08
																	cozEb	1.28313	1.30329e-10		KQ76_RS06620	-1.21229	4.7e-08
																	KQ76_RS07380	-1.90961	1.35184e-10		KQ76_RS07930	1.36729	4.71e-08
																	KQ76_RS11670	-1.29641	1.36209e-10		KQ76_RS05235	1.17493	4.84e-08
																	rpsM	1.69751	1.39896e-10		sufC	1.04173	5.41e-08
																	KQ76_RS09175	1.60758	1.60344e-10		KQ76_RS12025	-1.69494	5.47e-08
																	dnaA	1.1833	1.67601e-10		KQ76_RS02245	-1.14093	8.06e-08
																	KQ76_RS02670	-1.54319	1.68885e-10		mnhE2	3.78624	8.91e-08
																	KQ76_RS02105	-1.5507	1.75986e-10		KQ76_RS13285	1.48875	9.51e-08
																	KQ76_RS04400	-1.85278	1.77973e-10		KQ76_RS08705	-1.15049	1.04e-07
																	rlmB	1.20008	1.89842e-10		KQ76_RS04440	1.34637	1.05e-07
																	KQ76_RS13390	-1.22359	1.95454e-10		KQ76_RS10780	1.08553	1.07e-07
																	KQ76_RS08995	1.16119	2.08443e-10		gtfA	1.2555	1.11e-07
																	saeR	-1.54551	2.20587e-10		dltD	-1.18099	1.12e-07
																	lspA	1.77193	2.34189e-10		KQ76_RS01875	-1.96782	1.13e-07
																	KQ76_RS07465	-5.33703	2.52647e-10		corA	1.22958	1.19e-07
																	KQ76_RS09450	-1.15074	2.69142e-10		KQ76_RS04665	1.47838	1.27e-07
																	argH	1.36499	3.10088e-10		recF	0.988552	1.28e-07
																	KQ76_RS03235	1.45188	3.12168e-10		KQ76_RS00880	1.63642	1.3e-07
																	KQ76_RS10625	1.95777	3.1456e-10		cap8E	1.52016	1.32e-07
																	sucB	1.1803	3.30218e-10		KQ76_RS00881	1.14975	1.33e-07
																	KQ76_RS00405	-1.67751	3.79111e-10		dnaG	1.06527	1.38e-07
																	KQ76_RS05585	0.989327	4.27066e-10		KQ76_RS07700	1.05079	1.41e-07
																	KQ76_RS04220	-2.08838	4.31236e-10		KQ76_RS06400	-1.82711	1.5e-07
																	KQ76_RS10015	1.31794	4.67779e-10		KQ76_RS13075	-1.45083	1.56e-07
																	trxA	2.02336	5.11346e-10		ribD	-1.03985	1.56e-07
																	KQ76_RS15160	-3.0476	5.45804e-10		carB	1.19693	1.62e-07
																	KQ76_RS12230	-2.11991	5.87483e-10		KQ76_RS09815	1.09308	1.63e-07
																	KQ76_RS07350	-2.79606	6.7925e-10		KQ76_RS06490	-1.40859	1.66e-07
																	KQ76_RS01560	-1.62486	7.75813e-10		KQ76_RS09460	1.1925	1.78e-07
																	KQ76_RS08590	1.25766	8.10827e-10		KQ76_RS11745	1.6117	1.8e-07
																	KQ76_RS10370	-1.87603	8.40266e-10		KQ76_RS08830	1.39555	1.85e-07
																	KQ76_RS05245	1.06972	8.91427e-10		KQ76_RS03440	1.07763	1.85e-07
																	argF	-2.18513	8.99879e-10		gatA	-1.30893	1.87e-07
																	smpB	-2.08219	9.07825e-10		hutG	1.50755	1.88e-07
																	pstC	1.92306	9.56842e-10		fmt	1.1938	2.19e-07
																	KQ76_RS09805	-1.05935	9.88577e-10		sirC	-1.85412	2.28e-07
																	KQ76_RS12710	-1.16398	1.09554e-09		KQ76_RS01000	-1.24209	2.32e-07
																	KQ76_RS08510	1.65958	1.18131e-09		hlgA	1.4935	2.59e-07
																	KQ76_RS02560	1.36202	1.28299e-09		KQ76_RS01545	-1.277	2.65e-07
																	ytxJ	-1.51468	1.3671e-09		cysE	1.35957	2.65e-07
																	KQ76_RS02905	1.04623	1.37977e-09		acsA	1.39288	2.81e-07
																	sbnG	-1.93547	1.55401e-09		KQ76_RS04300	1.23081	3.1e-07
																	arcC	-1.89581	1.6244e-09		KQ76_RS00035	-1.16581	3.21e-07
																	KQ76_RS12505	1.34881	1.76753e-09		KQ76_RS12230	-2.00904	3.22e-07
																	KQ76_RS09430	-1.47612	1.91758e-09		KQ76_RS13805	1.4294	3.36e-07
																	sasC	1.69981	2.03919e-09		cap8C	1.58952	3.52e-07
																	KQ76_RS07180	1.06626	2.20083e-09		KQ76_RS12875	1.31411	3.66e-07
																	KQ76_RS13025	-1.69876	2.33406e-09		KQ76_RS03075	1.20796	3.67e-07
																	KQ76_RS01000	-1.33977	2.33726e-09		rplR	1.23718	3.73e-07
																	KQ76_RS11100	1.36317	2.49538e-09		KQ76_RS06015	-1.03878	3.96e-07
																	KQ76_RS10920	-1.50747	3.31741e-09		manA	-1.17063	4.09e-07
																	KQ76_RS11810	-0.993526	3.72931e-09		KQ76_RS12605	1.21132	4.12e-07
																	KQ76_RS10130	1.05795	3.92673e-09		gcvT	1.38481	4.14e-07
																	KQ76_RS12025	-1.67854	3.956e-09		KQ76_RS12755	1.08321	4.22e-07
																	KQ76_RS05090	0.984184	4.49823e-09		KQ76_RS02550	1.2484	4.35e-07
																	recG	1.26355	4.52609e-09		KQ76_RS11560	1.53393	4.39e-07
																	KQ76_RS12330	-1.43413	4.78391e-09		tpx	-1.19303	4.42e-07
																	recA	1.0241	4.94567e-09		crtI	1.32246	4.52e-07
																	KQ76_RS10470	1.42282	4.95035e-09		tagH	-1.35838	4.57e-07
																	KQ76_RS01035	-1.68823	5.00716e-09		KQ76_RS11845	1.38805	4.66e-07
																	KQ76_RS07395	-1.59122	5.52698e-09		KQ76_RS12800	-1.96791	4.72e-07
																	KQ76_RS01545	-1.3025	5.74677e-09		yut	-1.64	5.2e-07
																	gcvT	1.16313	5.7542e-09		KQ76_RS05045	1.08015	5.38e-07
																	rpsS	1.20727	5.78575e-09		KQ76_RS12720	1.0408	5.41e-07
																	KQ76_RS10050	0.97598	6.0168e-09		recQ	1.24777	5.44e-07
																	KQ76_RS14290	1.29635	6.02915e-09		lrgB	-1.32814	5.45e-07
																	arcD	-2.1184	6.80856e-09		KQ76_RS13545	-2.01767	5.86e-07
																	aaa	1.73473	6.97747e-09		sdhB	1.30908	5.89e-07
																	KQ76_RS02565	1.5074	7.28583e-09		pepF	-1.14264	6.06e-07
																	KQ76_RS13545	-2.2594	8.27793e-09		KQ76_RS03365	7.16218	6.87e-07
																	KQ76_RS12050	-1.10012	8.4521e-09		KQ76_RS09805	-1.09364	7.16e-07
																	rplV	1.4526	8.45485e-09		KQ76_RS07350	-2.06551	7.59e-07
																	KQ76_RS03725	1.31109	8.5919e-09		lpdA	0.958872	7.63e-07
																	fusA	1.44186	9.03528e-09		murQ	1.51366	7.69e-07
																	KQ76_RS12555	-1.3475	9.5224e-09		trpA	-1.50318	7.81e-07
																	KQ76_RS08625	1.21799	9.56077e-09		hemA	1.06461	8.48e-07
																	norC	-1.47687	9.79635e-09		vraR	-1.08015	9.04e-07
																	KQ76_RS02245	-1.11744	9.85931e-09		secY	1.07615	9.3e-07
																	rpmD	1.37721	1.23516e-08		-	1.21012	9.78e-07
																	KQ76_RS04205	-1.20352	1.28313e-08		KQ76_RS01100	1.03054	9.99e-07
																	KQ76_RS04970	2.05791	1.31763e-08		KQ76_RS03100	1.02116	1.03e-06
																	KQ76_RS05535	1.88883	1.40671e-08		argH	1.14547	1.04e-06
																	cvfB	0.996014	1.42493e-08		KQ76_RS08620	1.28318	1.05e-06
																	pnp	1.00231	1.43015e-08		KQ76_RS10920	-1.28481	1.06e-06
																	KQ76_RS00640	-1.03865	1.64886e-08		KQ76_RS03420	-1.15199	1.06e-06
																	KQ76_RS10025	1.21021	1.65877e-08		KQ76_RS09005	-1.53254	1.06e-06
																	pckA	1.06782	1.68591e-08		KQ76_RS06920	-1.6831	1.07e-06
																	KQ76_RS01445	-1.56696	1.83722e-08		dltA	-1.13863	1.14e-06
																	secY	1.56227	1.8528e-08		KQ76_RS01430	-1.26795	1.21e-06
																	prfA	1.10846	2.00894e-08		KQ76_RS13025	-1.45784	1.24e-06
																	rplE	1.53873	2.02651e-08		KQ76_RS12060	-1.21497	1.32e-06
																	mraZ	1.01284	2.02797e-08		KQ76_RS02065	1.61774	1.39e-06
																	sbnC	-1.79134	2.06473e-08		KQ76_RS07970	1.14991	1.42e-06
																	KQ76_RS11975	1.19782	2.12078e-08		KQ76_RS02795	-1.38696	1.51e-06
																	KQ76_RS12150	1.57041	2.24243e-08		rapZ	1.22811	1.64e-06
																	mepR	-1.67076	2.40977e-08		KQ76_RS13480	1.60633	1.66e-06
																	KQ76_RS13340	-1.19246	2.41645e-08		gyrB	1.0193	1.7e-06
																	KQ76_RS07365	-3.78008	2.46375e-08		KQ76_RS10025	1.23191	1.8e-06
																	KQ76_RS06400	-1.78646	2.58878e-08		KQ76_RS10895	-1.36468	1.81e-06
																	KQ76_RS13535	-1.45757	2.74411e-08		KQ76_RS03810	0.973105	1.84e-06
																	KQ76_RS06520	-1.50148	2.95945e-08		KQ76_RS02070	1.5858	1.86e-06
																	murD	1.02586	2.96164e-08		KQ76_RS08055	0.972436	1.88e-06
																	sbnF	-1.86724	3.04295e-08		rseP	-1.02295	1.91e-06
																	KQ76_RS13805	1.27042	3.1653e-08		KQ76_RS06630	-1.1368	2.05e-06
																	KQ76_RS00280	-1.37035	3.21538e-08		KQ76_RS13845	-1.15101	2.07e-06
																	KQ76_RS05045	1.05516	3.36434e-08		rpsE	0.90183	2.19e-06
																	fabF	-1.14033	3.39806e-08		purL	1.52906	2.3e-06
																	argR	1.33344	3.47072e-08		argF	-1.69056	2.48e-06
																	purE	1.82344	3.63617e-08		KQ76_RS11740	-1.54732	2.48e-06
																	KQ76_RS09025	1.67851	3.88587e-08		frr	-1.0567	2.5e-06
																	qoxC	1.42696	4.2449e-08		KQ76_RS11680	-1.76163	2.53e-06
																	KQ76_RS12570	-1.14204	4.25759e-08		KQ76_RS11650	-1.39034	2.58e-06
																	sbnE	-1.75662	4.89096e-08		KQ76_RS08860	1.68919	2.61e-06
																	KQ76_RS12925	-1.25657	4.97024e-08		leuS	-1.04882	2.62e-06
																	KQ76_RS00795	-2.37483	5.10201e-08		KQ76_RS12000	1.13163	2.75e-06
																	KQ76_RS08705	-0.994755	5.32851e-08		KQ76_RS07080	1.22145	2.78e-06
																	sdhA	1.18602	5.34261e-08		KQ76_RS11245	5.69529	2.81e-06
																	KQ76_RS00480	-1.06945	5.47354e-08		KQ76_RS11815	1.38047	2.83e-06
																	KQ76_RS08055	0.954671	5.58214e-08		KQ76_RS12565	-1.09456	2.84e-06
																	KQ76_RS04355	1.13477	5.76358e-08		KQ76_RS06360	-1.36631	2.87e-06
																	cspA	1.07472	6.00281e-08		cdd	1.40664	3.21e-06
																	rplD	1.12459	7.32751e-08		sbnC	-1.73246	3.22e-06
																	srrA	1.10992	7.47439e-08		KQ76_RS07975	0.909114	3.24e-06
																	ggt	-1.50624	7.48311e-08		sbnF	-1.67348	3.27e-06
																	KQ76_RS02100	-1.15004	7.6108e-08		arcD	-1.74902	3.34e-06
																	deoD	-1.12282	7.66435e-08		KQ76_RS06075	0.879115	3.37e-06
																	KQ76_RS05450	3.7831	7.73794e-08		KQ76_RS02825	-1.35749	3.45e-06
																	KQ76_RS04290	-1.12886	8.67588e-08		KQ76_RS06545	1.01675	3.5e-06
																	essC	-1.28032	9.12151e-08		KQ76_RS09425	-1.05412	3.55e-06
																	KQ76_RS01010	-1.13958	9.92039e-08		rlmH	1.03627	3.58e-06
																	nrdF	1.06381	1.02807e-07		KQ76_RS02950	-1.27468	3.68e-06
																	def	-1.20569	1.08732e-07		KQ76_RS00755	-1.08044	3.79e-06
																	cyoE	0.904774	1.11599e-07		KQ76_RS00985	-1.23622	3.92e-06
																	recQ	1.16951	1.12705e-07		KQ76_RS13115	5.53935	4.03e-06
																	KQ76_RS11530	1.35687	1.13989e-07		msrB	-0.945412	4.04e-06
																	KQ76_RS04300	1.09653	1.21364e-07		cap8D	1.36835	4.08e-06
																	KQ76_RS13075	-1.22704	1.2212e-07		KQ76_RS05530	2.22572	4.3e-06
																	KQ76_RS06925	-1.41762	1.2667e-07		ftsH	-1.05124	4.33e-06
																	KQ76_RS04280	1.05405	1.26875e-07		KQ76_RS10380	-1.18565	4.68e-06
																	KQ76_RS01745	-1.35825	1.38293e-07		mnhA2	1.59676	4.8e-06
																	hfq	1.50568	1.41194e-07		KQ76_RS12880	0.961644	4.84e-06
																	KQ76_RS02690	-1.59216	1.43089e-07		pyrF	1.21223	5.22e-06
																	polX	0.950077	1.66484e-07		KQ76_RS10360	1.06894	5.33e-06
																	KQ76_RS12845	1.1235	1.82758e-07		pfkA	-0.963331	5.53e-06
																	frr	-1.0535	1.84668e-07		KQ76_RS05685	1.28276	5.57e-06
																	yut	-1.50871	1.88348e-07		KQ76_RS10775	0.8553	5.6e-06
																	trxB	1.01175	1.93962e-07		pyrH	-1.21965	5.86e-06
																	KQ76_RS08690	1.07083	1.9865e-07		pstA	1.54838	5.92e-06
																	KQ76_RS01065	-1.21163	2.04967e-07		KQ76_RS05135	1.14743	6.05e-06
																	KQ76_RS12660	-1.44785	2.08459e-07		fni	0.915929	6.05e-06
																	fakB2	1.15499	2.18017e-07		racE	0.957613	6.06e-06
																	recN	0.990681	2.26511e-07		KQ76_RS13785	-1.53015	6.18e-06
																	KQ76_RS12580	-1.02856	2.28687e-07		KQ76_RS04355	1.04778	6.2e-06
																	KQ76_RS08650	1.0376	2.35359e-07		KQ76_RS12305	-1.41466	6.34e-06
																	rho	0.877341	2.43775e-07		KQ76_RS01745	-1.63362	6.38e-06
																	KQ76_RS07340	-2.37315	2.58183e-07		KQ76_RS02835	-0.995996	6.62e-06
																	KQ76_RS00985	-1.24516	2.62341e-07		fakA	-0.982625	6.91e-06
																	KQ76_RS05255	-1.22248	2.70421e-07		KQ76_RS03880	1.48478	6.92e-06
																	plsY	1.14621	2.72002e-07		KQ76_RS03830	-0.969691	7.18e-06
																	rpmH	1.2639	2.97113e-07		ileS	-1.00985	7.27e-06
																	KQ76_RS05745	1.17907	3.11055e-07		KQ76_RS00250	1.69298	7.67e-06
																	KQ76_RS00395	1.6473	3.11497e-07		KQ76_RS03170	-1.20363	7.86e-06
																	KQ76_RS00630	-1.12055	3.13233e-07		KQ76_RS10130	1.07828	8.15e-06
																	ahpF	-1.00466	3.14775e-07		KQ76_RS10230	-1.54311	8.37e-06
																	dnaG	0.924485	3.19301e-07		KQ76_RS00690	1.49657	8.59e-06
																	KQ76_RS06450	-1.08706	3.26204e-07		KQ76_RS07465	-2.80478	8.68e-06
																	rplN	1.07063	3.44353e-07		mqo	0.973729	8.69e-06
																	KQ76_RS12515	1.25962	3.47222e-07		KQ76_RS05755	1.27673	8.93e-06
																	KQ76_RS03420	-0.964099	3.52896e-07		KQ76_RS13430	-1.90868	9.31e-06
																	KQ76_RS07560	-1.53399	3.84178e-07		KQ76_RS03080	-1.52559	9.4e-06
																	KQ76_RS00750	-1.57878	3.86085e-07		rpmC	1.07717	9.82e-06
																	scpA	-1.95255	3.98596e-07		purB	-0.961538	9.82e-06
																	rpmG	-1.82851	4.15682e-07		leuB	1.40412	9.96e-06
																	KQ76_RS05600	0.949983	4.22111e-07		arcC	-1.4464	1.09e-05
																	KQ76_RS04480	-1.43221	4.5406e-07		KQ76_RS11515	1.25618	1.12e-05
																	KQ76_RS05665	1.02097	4.78619e-07		KQ76_RS05225	0.922894	1.14e-05
																	rplR	1.33664	4.87017e-07		KQ76_RS08690	1.13915	1.15e-05
																	KQ76_RS07975	0.897239	5.11484e-07		cap8F	1.21606	1.16e-05
																	KQ76_RS06360	-1.3862	5.11646e-07		KQ76_RS12050	-0.986973	1.18e-05
																	KQ76_RS02695	-1.39341	5.18641e-07		rpsS	1.22276	1.21e-05
																	brnQ	0.987341	5.32358e-07		rpmG	-1.82848	1.22e-05
																	KQ76_RS05345	0.964699	5.35157e-07		rbsK	1.0445	1.37e-05
																	KQ76_RS06630	-1.09029	5.35744e-07		KQ76_RS11420	1.27929	1.44e-05
																	KQ76_RS13945	-1.12341	5.71436e-07		polX	0.850034	1.54e-05
																	aur	1.20358	5.96737e-07		KQ76_RS05630	1.80631	1.65e-05
																	KQ76_RS03195	1.15707	6.05776e-07		dltB	-1.06998	1.68e-05
																	pstA	1.64454	6.07363e-07		KQ76_RS03060	-1.17007	1.73e-05
																	rpsO	1.38408	6.22598e-07		KQ76_RS05625	0.898512	1.78e-05
																	KQ76_RS06085	-1.21467	6.5595e-07		KQ76_RS03850	1.2163	1.89e-05
																	purD	1.36988	6.79087e-07		KQ76_RS05285	-1.12561	1.98e-05
																	rpmC	1.49695	6.81793e-07		KQ76_RS12925	-1.14864	2.02e-05
																	KQ76_RS06705	-1.48747	6.87063e-07		sspC	1.78152	2.09e-05
																	treP	1.6027	7.06159e-07		rpsP	-1.41678	2.09e-05
																	fdhD	1.01135	7.08356e-07		KQ76_RS04285	0.943969	2.12e-05
																	leuS	-1.05316	7.31503e-07		KQ76_RS00380	2.36945	2.21e-05
																	KQ76_RS03730	-1.76458	7.33314e-07		KQ76_RS08000	0.875901	2.26e-05
																	KQ76_RS01580	-2.96528	7.40427e-07		clfA	1.60063	2.27e-05
																	mraY	1.26695	7.73164e-07		KQ76_RS01065	-1.02551	2.28e-05
																	hslU	0.96389	8.04425e-07		KQ76_RS01425	-1.41456	2.36e-05
																	KQ76_RS10890	-1.57925	8.2018e-07		KQ76_RS02665	-0.998838	2.38e-05
																	KQ76_RS05050	1.05391	8.51138e-07		KQ76_RS05370	1.15655	2.42e-05
																	yidD	1.56946	8.66722e-07		thiD	-1.00326	2.42e-05
																	KQ76_RS02260	1.21143	8.71042e-07		KQ76_RS02875	1.12062	2.43e-05
																	KQ76_RS05120	0.894669	9.35172e-07		rsmB	0.868646	2.48e-05
																	KQ76_RS08890	1.02703	9.39654e-07		rbsD	1.08074	2.52e-05
																	rpsC	1.34104	9.47648e-07		nagB	-0.965097	2.58e-05
																	KQ76_RS06545	0.982709	1.07895e-06		KQ76_RS07395	-1.6242	2.85e-05
																	KQ76_RS02935	-1.28399	1.08305e-06		KQ76_RS06885	6.37919	3.21e-05
																	rpsF	1.27991	1.08899e-06		KQ76_RS15160	-2.00143	3.27e-05
																	sdhB	1.14402	1.12657e-06		KQ76_RS09000	-0.9902	3.41e-05
																	KQ76_RS10870	-1.03622	1.13518e-06		rsmD	1.53022	3.43e-05
																	KQ76_RS03850	1.31876	1.14958e-06		KQ76_RS11800	1.11858	3.47e-05
																	KQ76_RS08860	1.65018	1.16024e-06		KQ76_RS05435	1.87365	3.58e-05
																	pfkB	-0.969178	1.19136e-06		dnaA	0.940206	3.73e-05
																	KQ76_RS08480	1.03061	1.20167e-06		rpsL	1.00401	3.73e-05
																	KQ76_RS03670	1.02413	1.26052e-06		KQ76_RS12185	1.22426	3.73e-05
																	KQ76_RS06490	-1.4126	1.36138e-06		smpB	-3.10275	3.86e-05
																	KQ76_RS15155	1.55667	1.36268e-06		KQ76_RS01375	-1.51382	4.14e-05
																	KQ76_RS02950	-1.2653	1.39164e-06		sbnG	-1.47517	4.42e-05
																	KQ76_RS00260	-1.23307	1.40421e-06		KQ76_RS00635	-0.806888	4.5e-05
																	hslV	1.09985	1.45364e-06		KQ76_RS09545	1.03824	4.6e-05
																	manA	-1.10338	1.46162e-06		KQ76_RS08720	-1.53314	4.62e-05
																	KQ76_RS01375	-1.61126	1.46726e-06		-	2.13241	4.63e-05
																	KQ76_RS00755	-1.04347	1.47067e-06		rpoE	-0.994852	4.7e-05
																	gcvH	-1.18082	1.47861e-06		KQ76_RS02675	-1.36642	4.85e-05
																	KQ76_RS12770	1.73155	1.48085e-06		hyl	-1.15013	4.85e-05
																	KQ76_RS13020	-0.87974	1.51219e-06		scdA	0.994212	5.03e-05
																	KQ76_RS12755	0.916487	1.53511e-06		metE	-1.22639	5.1e-05
																	recF	0.882936	1.55603e-06		KQ76_RS10470	1.17115	5.18e-05
																	nirB	-1.6377	1.6692e-06		aaa	1.28288	5.23e-05
																	gcvPB	0.786717	1.67631e-06		pstC	1.4119	5.3e-05
																	asnS	-0.820459	1.71218e-06		KQ76_RS00865	1.21138	5.37e-05
																	KQ76_RS10505	-0.996639	1.77554e-06		ebpS	0.804499	5.4e-05
																	KQ76_RS08680	1.12655	1.90469e-06		KQ76_RS03065	-1.27687	5.69e-05
																	pyk	-1.00435	2.0294e-06		KQ76_RS01470	-1.36571	5.71e-05
																	KQ76_RS04260	1.45886	2.09731e-06		KQ76_RS15070	1.35203	5.86e-05
																	KQ76_RS11380	1.22732	2.10217e-06		KQ76_RS07770	0.861397	5.88e-05
																	KQ76_RS09500	0.919411	2.17051e-06		KQ76_RS03925	1.21587	5.92e-05
																	KQ76_RS01470	-1.57182	2.20192e-06		narH	-1.53445	5.99e-05
																	KQ76_RS06620	-1.00711	2.24105e-06		scpA	-1.69568	6.03e-05
																	truA	0.992256	2.33021e-06		yihA	0.981565	6.12e-05
																	rpmJ	1.48123	2.34191e-06		rpsA	-1.02832	6.21e-05
																	KQ76_RS10995	-1.1642	2.40007e-06		KQ76_RS09180	1.16022	6.25e-05
																	KQ76_RS12185	1.26805	2.6092e-06		KQ76_RS08680	1.00932	6.29e-05
																	KQ76_RS01485	1.73359	2.66368e-06		nrdI	1.19711	6.41e-05
																	mtnN	-1.11323	2.67443e-06		ssb	1.39849	6.42e-05
																	KQ76_RS11960	-0.898676	2.68928e-06		KQ76_RS02565	1.32069	6.64e-05
																	KQ76_RS01565	-1.47796	2.72604e-06		secG	1.09658	6.9e-05
																	KQ76_RS08620	1.22425	2.73299e-06		KQ76_RS07830	-1.11219	6.94e-05
																	KQ76_RS10615	1.09894	2.76003e-06		ftsL	1.10648	7.09e-05
																	KQ76_RS11780	-1.07216	2.93733e-06		KQ76_RS12330	-1.1064	7.21e-05
																	KQ76_RS06920	-1.36006	2.96352e-06		nagE	-0.905954	7.27e-05
																	era	1.1195	2.96609e-06		KQ76_RS07365	-2.4119	7.41e-05
																	KQ76_RS01410	-0.897217	3.04681e-06		mtnN	-1.01897	7.75e-05
																	KQ76_RS10590	-1.09886	3.08866e-06		KQ76_RS11960	-0.845181	7.77e-05
																	ybeY	0.875025	3.12826e-06		KQ76_RS01010	-0.924114	7.79e-05
																	trpA	-1.45138	3.18759e-06		KQ76_RS13020	-0.874561	7.83e-05
																	KQ76_RS11345	0.934472	3.28825e-06		KQ76_RS13021	2.93291	7.93e-05
																	proC	-1.00706	3.3757e-06		KQ76_RS08005	1.0823	8.13e-05
																	esxA	0.940852	3.70029e-06		KQ76_RS02645	0.82895	8.6e-05
																	cozEa	0.848209	3.71026e-06		KQ76_RS08905	0.786326	8.78e-05
																	mscL	0.954813	4.02551e-06		KQ76_RS04480	-1.33874	8.85e-05
																	mutL	0.777118	4.13447e-06		lipA	0.865774	9.2e-05
																	cap8O	-1.01338	4.24375e-06		KQ76_RS12795	-1.04214	9.26e-05
																	KQ76_RS00615	-1.40135	4.38301e-06		KQ76_RS10330	1.42753	9.77e-05
																	rpsI	0.982572	4.70143e-06		KQ76_RS06550	-1.10533	9.8e-05
																	KQ76_RS03070	-1.19122	4.81931e-06		KQ76_RS05680	1.10897	0.000105833
																	KQ76_RS12565	-0.883838	4.84701e-06		radA	-0.913904	0.000110455
																	cysE	1.04986	4.90863e-06		KQ76_RS07165	1.33716	0.000117797
																	queE	-1.10037	5.18896e-06		KQ76_RS12515	1.02525	0.000120676
																	KQ76_RS07830	-1.24321	5.35606e-06		KQ76_RS04220	-1.3487	0.000122138
																	scc	-3.00122	5.54074e-06		KQ76_RS10055	-0.792111	0.000122464
																	KQ76_RS07260	1.15523	5.55717e-06		KQ76_RS01410	-0.900606	0.000123096
																	KQ76_RS06145	-0.971735	5.5899e-06		KQ76_RS12150	1.46712	0.000123922
																	KQ76_RS07970	0.776103	5.77529e-06		hemE	-0.884868	0.000125159
																	KQ76_RS12855	1.06117	5.87558e-06		rplQ	0.731948	0.000125851
																	KQ76_RS10365	1.53967	6.10985e-06		KQ76_RS05120	0.990831	0.000127275
																	KQ76_RS07305	-2.29769	6.24722e-06		recO	1.02358	0.000127985
																	dhaL	-1.19768	6.29415e-06		KQ76_RS01750	1.26635	0.000130524
																	KQ76_RS04445	0.837302	6.49895e-06		KQ76_RS01115	-1.52736	0.000132196
																	KQ76_RS05110	-1.17086	6.69574e-06		KQ76_RS02000	0.825933	0.000133198
																	KQ76_RS06020	0.761667	6.77795e-06		phnE	-1.58476	0.000134606
																	rplW	1.03935	6.77888e-06		KQ76_RS12040	-1.0213	0.000135328
																	rplC	1.15488	7.24014e-06		KQ76_RS11835	0.922707	0.000135561
																	KQ76_RS03060	-1.08185	7.26625e-06		KQ76_RS12580	-0.89643	0.000136077
																	KQ76_RS07330	-1.08067	7.38638e-06		asnS	-0.848148	0.000136357
																	KQ76_RS02975	1.36189	7.58329e-06		KQ76_RS01030	-0.878125	0.000136693
																	KQ76_RS11560	1.27356	7.74078e-06		KQ76_RS07430	3.24044	0.000141181
																	dnaK	-1.2207	7.8118e-06		KQ76_RS03765	-1.00437	0.000143688
																	KQ76_RS04410	-1.04632	8.07249e-06		hxlB	-0.816714	0.000145618
																	KQ76_RS12760	-1.54895	8.07747e-06		recN	0.938984	0.000148417
																	vraD	-1.86442	8.14331e-06		KQ76_RS03310	1.35943	0.000148653
																	KQ76_RS04440	1.04263	8.94763e-06		KQ76_RS10600	0.748446	0.000157247
																	KQ76_RS10360	0.935213	9.07248e-06		gap	1.11824	0.000157876
																	KQ76_RS11610	-0.914983	9.14149e-06		fakB2	0.899925	0.000160305
																	KQ76_RS03680	1.21886	9.27126e-06		KQ76_RS05600	0.778445	0.000161437
																	KQ76_RS13125	-1.42401	9.46041e-06		rplN	0.802286	0.000166156
																	lipA	0.840374	9.82862e-06		KQ76_RS07925	3.58575	0.000166164
																	crtO	1.72842	1.01343e-05		KQ76_RS01360	-1.23275	0.000168113
																	pyrH	-1.09214	1.02844e-05		KQ76_RS12220	0.925106	0.000168823
																	KQ76_RS00605	-1.53013	1.03008e-05		KQ76_RS01355	-0.984901	0.000169773
																	gatA	-0.983949	1.05032e-05		cobA	-1.32154	0.000170221
																	lip1	0.885817	1.07868e-05		KQ76_RS12760	-1.37027	0.000170434
																	infA	0.986983	1.08358e-05		KQ76_RS12555	-1.04524	0.000176541
																	KQ76_RS13480	1.21242	1.11244e-05		sapep	-0.97716	0.000183508
																	KQ76_RS03650	-0.945439	1.11781e-05		KQ76_RS00970	5.54815	0.00018788
																	KQ76_RS11745	1.18724	1.12829e-05		KQ76_RS09475	-1.02845	0.000188706
																	acsA	1.08391	1.13263e-05		ytxJ	-1.1164	0.000189204
																	saeS	-1.0647	1.14245e-05		KQ76_RS10980	-1.04167	0.000189944
																	KQ76_RS02550	1.01434	1.14704e-05		dnaX	0.691485	0.000190449
																	putP	0.788031	1.15305e-05		KQ76_RS04125	-1.4854	0.00019191
																	dnaX	0.75405	1.15839e-05		nagA	-1.02901	0.000197214
																	KQ76_RS09800	-1.04262	1.18544e-05		KQ76_RS04435	0.976525	0.000197866
																	rsmB	0.792034	1.21351e-05		hemY	-0.771148	0.000212643
																	KQ76_RS12460	-1.22214	1.23608e-05		qoxC	0.801141	0.000214233
																	rplB	0.922129	1.36902e-05		mnhD2	1.25198	0.000215611
																	KQ76_RS00635	-0.827345	1.3691e-05		KQ76_RS12215	-1.22615	0.000215987
																	KQ76_RS07680	-1.50132	1.37479e-05		KQ76_RS08500	1.13571	0.000216885
																	KQ76_RS10500	-1.16928	1.40742e-05		KQ76_RS07330	-1.16054	0.000223215
																	KQ76_RS09835	-0.894165	1.4196e-05		ilvC	1.25251	0.000223829
																	KQ76_RS11840	0.78147	1.46283e-05		KQ76_RS13070	-0.813115	0.000224788
																	KQ76_RS12605	0.956963	1.4718e-05		KQ76_RS08045	0.884131	0.00022926
																	corA	0.993473	1.50646e-05		splC	-2.16302	0.000235387
																	rpsN	-0.959038	1.5193e-05		KQ76_RS04150	3.2117	0.00024482
																	KQ76_RS01420	-1.69558	1.53969e-05		hslU	0.725851	0.000247051
																	KQ76_RS05205	0.959869	1.5921e-05		thrB	-0.840518	0.000252177
																	isdA	-1.56451	1.61545e-05		modB	-1.00087	0.000252453
																	KQ76_RS07220	0.898821	1.65967e-05		KQ76_RS11345	0.831475	0.000253375
																	KQ76_RS11835	0.821675	1.73721e-05		queD	-1.26657	0.000255613
																	KQ76_RS00790	-1.01103	1.75529e-05		KQ76_RS12980	-1.18988	0.00026266
																	mvaD	-0.810516	1.76597e-05		KQ76_RS00870	1.1263	0.000264779
																	KQ76_RS02755	-1.47397	1.77578e-05		glnA	0.954483	0.000270561
																	KQ76_RS13370	6.63705	1.77932e-05		KQ76_RS12510	-1.10993	0.000271
																	dhaM	-1.04363	1.78451e-05		KQ76_RS00630	-0.870084	0.000271812
																	KQ76_RS11420	1.22725	1.93998e-05		rplV	0.910686	0.000282055
																	KQ76_RS03435	0.881166	1.97922e-05		KQ76_RS05690	0.80655	0.000287471
																	KQ76_RS03340	0.786381	2.04557e-05		KQ76_RS00385	1.8425	0.000291478
																	KQ76_RS07160	1.0018	2.07289e-05		KQ76_RS07920	0.835128	0.000299784
																	KQ76_RS08125	-1.09437	2.15913e-05		KQ76_RS01060	-1.11856	0.000300597
																	nagE	-0.872928	2.17586e-05		KQ76_RS12120	1.09672	0.000300744
																	mqo	0.780573	2.20271e-05		KQ76_RS13160	1.1064	0.000304935
																	rlmN	0.856128	2.25966e-05		KQ76_RS08750	1.42977	0.000309349
																	codY	0.850968	2.34063e-05		KQ76_RS13250	-1.00864	0.000311627
																	cntL	-1.98155	2.34286e-05		mnhB2	2.21171	0.000314844
																	radA	-0.878354	2.35433e-05		atpB	-0.822073	0.00031942
																	KQ76_RS08255	-1.3462	2.35916e-05		KQ76_RS08285	0.880509	0.000336805
																	rpoD	0.819013	2.37885e-05		rlmD	-0.787924	0.000339457
																	rplF	1.15752	2.38775e-05		KQ76_RS06970	0.902178	0.000345427
																	KQ76_RS15070	1.27241	2.38814e-05		msaC	5.80144	0.00035078
																	ebpS	0.751958	2.47841e-05		KQ76_RS06020	0.82181	0.000356134
																	KQ76_RS02760	0.733384	2.49416e-05		KQ76_RS03370	0.928653	0.000362929
																	KQ76_RS04385	-1.96278	2.5518e-05		pmtC	-0.864753	0.000367131
																	KQ76_RS02020	-0.985896	2.56266e-05		fabD	-0.785477	0.000375262
																	KQ76_RS03065	-1.19809	2.65445e-05		KQ76_RS10565	1.10972	0.000375404
																	KQ76_RS07790	0.795366	2.66783e-05		KQ76_RS09300	5.75406	0.000379015
																	KQ76_RS04605	0.881756	2.73468e-05		KQ76_RS13290	-0.731293	0.000383112
																	aroD	-1.3205	2.82419e-05		fabI	-0.809555	0.000383565
																	bioA	1.34177	2.99706e-05		KQ76_RS07340	-1.86861	0.000394298
																	KQ76_RS07080	0.822233	3.11552e-05		queE	-0.899816	0.000426083
																	KQ76_RS00385	1.6857	3.13388e-05		KQ76_RS11105	0.876818	0.000428403
																	folD	0.725157	3.15381e-05		KQ76_RS12545	-0.929073	0.000432327
																	KQ76_RS13170	1.08527	3.16487e-05		KQ76_RS04390	1.48041	0.00043411
																	adhP	1.09257	3.19819e-05		KQ76_RS03650	-0.799769	0.000436128
																	KQ76_RS05160	-0.826791	3.33085e-05		KQ76_RS04035	0.948954	0.000445393
																	KQ76_RS11660	-1.00963	3.5863e-05		KQ76_RS02855	-0.958471	0.000446971
																	KQ76_RS09460	0.817483	3.67717e-05		KQ76_RS12010	-0.863887	0.000447608
																	KQ76_RS15215	-1.61581	3.70691e-05		KQ76_RS02800	-1.3552	0.000466116
																	KQ76_RS03345	0.841426	3.75164e-05		KQ76_RS04875	0.724903	0.000477369
																	tadA	-2.02646	3.78798e-05		KQ76_RS05110	-0.903691	0.000499078
																	KQ76_RS11165	1.77249	3.79668e-05		groES	1.0354	0.000499128
																	KQ76_RS00620	-1.01197	3.93672e-05		dnaI	0.722129	0.000502692
																	KQ76_RS02645	0.718275	4.04213e-05		KQ76_RS01810	0.781872	0.000504821
																	KQ76_RS01265	1.06852	4.09307e-05		nrdD	0.87731	0.000535852
																	sapep	-1.05767	4.16972e-05		KQ76_RS05380	0.741526	0.000539575
																	KQ76_RS01005	-1.01285	4.22676e-05		KQ76_RS05381	1.44068	0.000546212
																	fmt	0.799412	4.33179e-05		sucD	0.728426	0.000550774
																	ftsA	0.701684	4.39442e-05		rnpA	1.46135	0.000552634
																	KQ76_RS01355	-0.989116	4.49289e-05		KQ76_RS09865	1.58804	0.000552937
																	KQ76_RS08170	-0.963319	4.52121e-05		KQ76_RS12030	1.66858	0.000557373
																	KQ76_RS04285	0.786209	4.59278e-05		KQ76_RS03305	1.12794	0.000571376
																	KQ76_RS04000	-1.1333	4.79643e-05		sbnE	-1.37313	0.000574986
																	clpB	-1.20634	4.89326e-05		yfhO	0.894205	0.000578869
																	KQ76_RS02880	3.45561	4.9392e-05		KQ76_RS00990	-0.697047	0.00057924
																	KQ76_RS01345	-0.981931	4.9825e-05		yaaA	1.07212	0.000591181
																	KQ76_RS12000	0.923271	4.99848e-05		KQ76_RS08850	-0.716292	0.000592355
																	KQ76_RS05040	0.761535	5.21179e-05		rpoZ	-1.40738	0.000595206
																	rpsJ	1.12265	5.37216e-05		miaB	-0.725867	0.000607266
																	KQ76_RS02665	-0.823268	5.384e-05		KQ76_RS02915	-0.712588	0.00061447
																	KQ76_RS11565	0.973555	5.4504e-05		purK	0.870746	0.00062474
																	KQ76_RS11500	0.937071	5.52848e-05		KQ76_RS08135	0.933326	0.000627092
																	gap	-0.744555	5.59419e-05		KQ76_RS08305	4.90267	0.000628388
																	KQ76_RS12980	-1.17994	5.73948e-05		KQ76_RS05585	0.649297	0.000632193
																	KQ76_RS12805	-1.03208	5.77442e-05		KQ76_RS05190	1.08091	0.000646784
																	tuf	0.816017	5.84636e-05		scc	-2.4014	0.000651255
																	cap8P	-0.936529	5.84986e-05		KQ76_RS00585	0.817253	0.000670255
																	KQ76_RS00840	-1.83807	5.8932e-05		KQ76_RS03260	-0.811109	0.000674855
																	KQ76_RS11245	4.86957	6.04145e-05		KQ76_RS09785	-1.08274	0.000685986
																	KQ76_RS12510	-1.22528	6.26297e-05		KQ76_RS10355	0.729266	0.000691841
																	KQ76_RS12325	-1.06271	6.41378e-05		sigB	0.638655	0.000717154
																	KQ76_RS08985	-1.16031	6.94078e-05		KQ76_RS01580	-1.96477	0.000724799
																	KQ76_RS05775	0.858198	7.13584e-05		KQ76_RS04095	0.761682	0.000727004
																	KQ76_RS07985	0.948891	7.15867e-05		KQ76_RS12855	0.864623	0.000731679
																	queC	-1.06358	7.19077e-05		mraY	0.916745	0.000734626
																	KQ76_RS03955	1.38261	7.29333e-05		KQ76_RS00050	-1.16865	0.000740054
																	KQ76_RS00470	-0.918907	7.32592e-05		KQ76_RS03730	-1.28467	0.000769458
																	queF	0.872387	7.45065e-05		KQ76_RS10370	-1.15135	0.000777358
																	KQ76_RS06525	-0.729028	7.48786e-05		nirB	-1.16106	0.000777623
																	KQ76_RS13055	-0.92097	7.56156e-05		purD	0.941826	0.000792807
																	grpE	-1.03646	7.58768e-05		KQ76_RS03340	0.708812	0.000798227
																	trpS	-0.817487	7.6521e-05		rplK	-1.1933	0.000801406
																	KQ76_RS04190	0.837537	7.77217e-05		KQ76_RS04830	-1.00998	0.00080568
																	KQ76_RS11630	-0.845456	7.84393e-05		metG	-0.716584	0.000823517
																	KQ76_RS11845	1.16918	7.93276e-05		KQ76_RS12275	-1.30542	0.000839112
																	KQ76_RS13820	-0.930413	8.06491e-05		KQ76_RS01940	-1.16345	0.000847801
																	hemE	-0.829306	8.10305e-05		KQ76_RS10200	0.964927	0.000850302
																	KQ76_RS11900	-0.820389	8.18975e-05		KQ76_RS01705	0.964927	0.000850302
																	KQ76_RS04910	0.71591	8.21913e-05		KQ76_RS06690	-0.959146	0.000861272
																	KQ76_RS13785	-1.13283	8.31072e-05		pmtA	-0.762309	0.000880072
																	KQ76_RS01315	-0.886523	8.39651e-05		rplA	-0.937633	0.000881976
																	nagB	-0.771629	8.42782e-05		KQ76_RS02640	-0.820811	0.000883009
																	KQ76_RS07355	-1.70483	8.63479e-05		KQ76_RS11970	0.960433	0.000884173
																	KQ76_RS00945	0.981988	8.90713e-05		KQ76_RS11780	-0.819576	0.000917934
																	KQ76_RS13695	-0.956121	8.99315e-05		KQ76_RS08765	-0.919051	0.000936694
																	KQ76_RS07070	1.12676	9.01596e-05		KQ76_RS11810	-0.741042	0.000940463
																	KQ76_RS04065	-0.763897	9.26472e-05		farE	-0.94771	0.000942682
																	zwf	0.655213	9.33722e-05		liaF	-0.978536	0.000944165
																	msrB	-0.818095	9.34176e-05		KQ76_RS01650	4.55893	0.000946389
																	KQ76_RS02855	-1.00802	9.3563e-05		KQ76_RS09950	0.744339	0.000948756
																	ribD	-0.798837	9.99567e-05		parE	-0.753157	0.000957536
																	KQ76_RS11555	-0.9334	0.000100727		KQ76_RS12180	0.889617	0.000964855
																	KQ76_RS04610	0.842881	0.000101446		secA	-0.622873	0.000984899
																	KQ76_RS09485	-1.11758	0.000104267		KQ76_RS11610	-0.707305	0.000987307
																	metG	-0.754991	0.000105654		KQ76_RS11380	0.854692	0.00100741
																	KQ76_RS00725	-1.09106	0.000106544		KQ76_RS12460	-1.05844	0.00102187
																	KQ76_RS01525	-0.79738	0.000106569		KQ76_RS15155	1.06616	0.00104521
																	KQ76_RS00920	1.09268	0.000108671		KQ76_RS00230	0.863576	0.00104782
																	KQ76_RS08830	1.09177	0.000112379		KQ76_RS06230	-0.723115	0.00107733
																	KQ76_RS09120	-0.798323	0.000115465		KQ76_RS00710	-2.62088	0.00108114
																	clpL	-0.964636	0.000115564		cvfB	0.837896	0.00109592
																	KQ76_RS05190	1.14071	0.000117534		KQ76_RS03980	-1.09853	0.0011178
																	KQ76_RS13575	-1.72443	0.000117561		KQ76_RS05125	0.6445	0.00112486
																	KQ76_RS00935	-0.862437	0.000118931		KQ76_RS12200	0.985372	0.00112735
																	mnhE1	0.981998	0.00012157		KQ76_RS08510	0.845365	0.0011316
																	KQ76_RS03675	0.678689	0.00012598		KQ76_RS03460	-0.927756	0.00113756
																	KQ76_RS10780	0.724587	0.000129809		KQ76_RS02530	-0.800915	0.00116688
																	menH	0.732917	0.000132154		phnC	-1.42939	0.00117014
																	KQ76_RS11335	0.776304	0.000132731		KQ76_RS03070	-0.889496	0.00118136
																	KQ76_RS14805	-1.01775	0.000132976		KQ76_RS08355	0.699741	0.00119713
																	clfA	1.27072	0.000136327		KQ76_RS07650	-1.36155	0.00120599
																	KQ76_RS01670	-1.22496	0.00013749		KQ76_RS08480	0.786505	0.00122042
																	KQ76_RS09100	0.80579	0.000137612		KQ76_RS13595	0.733363	0.00122309
																	KQ76_RS08695	-0.736038	0.000140052		KQ76_RS10050	0.643027	0.00122692
																	nagA	-1.01541	0.000146109		mgrA	0.903187	0.00124237
																	rbsD	0.987777	0.000148813		clpX	-0.832316	0.00130506
																	esaA	-0.827556	0.000151056		KQ76_RS09760	1.28774	0.00130992
																	KQ76_RS04405	-0.998254	0.00015232		KQ76_RS07180	0.689531	0.0013157
																	modB	-0.82308	0.000154254		purE	1.17086	0.0013321
																	KQ76_RS01360	-1.10211	0.000158462		pstB	1.20775	0.00137728
																	KQ76_RS03305	1.02681	0.000160106		KQ76_RS06100	-0.818693	0.00139656
																	lysA	-0.671038	0.00016372		KQ76_RS00860	0.851164	0.00141345
																	KQ76_RS06965	1.13096	0.000167533		KQ76_RS08540	-0.740707	0.00142113
																	KQ76_RS05125	0.861928	0.000169186		trpS	-0.740444	0.00143088
																	KQ76_RS11160	0.78881	0.000169494		spoVG	0.765932	0.00143707
																	recU	0.66689	0.000170512		KQ76_RS07355	-1.55703	0.00144564
																	KQ76_RS12645	-0.925094	0.000172801		KQ76_RS01445	-0.990578	0.00146032
																	sbnB	-1.34119	0.000173902		KQ76_RS08910	-0.928399	0.00147078
																	KQ76_RS02850	-0.626603	0.000175735		capA	0.798803	0.00147127
																	KQ76_RS05380	0.722632	0.000178018		trmL	0.871115	0.00147677
																	KQ76_RS12905	-1.15156	0.000178756		KQ76_RS03935	1.57525	0.00151146
																	KQ76_RS01225	-0.762798	0.000179317		lepB	-0.893771	0.00154474
																	KQ76_RS07425	-2.51384	0.000181961		KQ76_RS01310	0.872263	0.00154927
																	KQ76_RS12120	1.03624	0.000184354		rsp	0.841775	0.0015612
																	KQ76_RS08675	-0.73371	0.000187088		KQ76_RS05245	0.675895	0.00156721
																	KQ76_RS10645	1.12382	0.000188034		fusA	0.607758	0.00158009
																	KQ76_RS04435	0.833916	0.00018853		KQ76_RS00875	0.990299	0.00158061
																	pstB	1.2952	0.000191304		KQ76_RS07275	0.692405	0.00158065
																	parC	0.79275	0.000201504		sfaA	1.23942	0.00158588
																	KQ76_RS03140	0.951213	0.000203521		KQ76_RS02680	3.08665	0.00160558
																	KQ76_RS10355	0.666524	0.000203885		KQ76_RS06385	4.98626	0.00162697
																	KQ76_RS00250	1.06706	0.000206805		gcvPB	0.630743	0.00166527
																	KQ76_RS10030	-0.95186	0.000209499		nreB	0.79833	0.00166611
																	KQ76_RS01115	-1.25346	0.000216216		KQ76_RS11530	0.964875	0.00170853
																	KQ76_RS10055	-0.662956	0.000216954		glmM	0.619822	0.00171719
																	KQ76_RS12275	-1.37402	0.000218182		KQ76_RS11840	0.594755	0.00171796
																	KQ76_RS03960	0.88454	0.000218294		KQ76_RS04195	-1.17299	0.00172992
																	KQ76_RS06690	-0.952831	0.000225462		lacG	-0.80833	0.00185405
																	groL	-0.741912	0.000227498		fdhF	0.722491	0.00186845
																	gyrB	0.854541	0.000227818		KQ76_RS08170	-0.77545	0.001901
																	dnaI	0.745367	0.000232514		rpmH	0.787261	0.00196613
																	KQ76_RS10985	-0.836916	0.000235561		KQ76_RS06145	-0.708135	0.00198864
																	sfaA	1.17728	0.000251383		rplW	1.217	0.00202161
																	KQ76_RS09760	1.48095	0.000262348		KQ76_RS00240	0.887859	0.00204823
																	rpsR	1.0107	0.000262884		tig	-0.768996	0.00206059
																	KQ76_RS07935	0.896229	0.000271876		KQ76_RS04400	-0.950283	0.00207274
																	rsp	0.870229	0.000276736		fabG	-0.712704	0.00213969
																	KQ76_RS03270	-0.923089	0.000278842		KQ76_RS00235	0.657016	0.00215307
																	argC	-1.10196	0.000278883		sarR	2.31594	0.00219019
																	KQ76_RS10115	-0.954835	0.000280962		KQ76_RS13240	-1.11478	0.00219722
																	KQ76_RS11815	0.887655	0.000286645		KQ76_RS08280	0.610473	0.00220113
																	KQ76_RS06550	-0.873073	0.00029146		KQ76_RS00400	-0.746788	0.0022378
																	racE	0.686604	0.000292131		aroD	-0.921479	0.00230579
																	KQ76_RS10375	-0.705382	0.00029637		gatB	-0.707774	0.00233255
																	KQ76_RS12125	0.708986	0.000296673		KQ76_RS00620	-0.947686	0.00237778
																	KQ76_RS09525	0.752305	0.000297714		KQ76_RS12575	-1.06051	0.00240035
																	KQ76_RS12015	0.775783	0.000299543		KQ76_RS11660	-0.794101	0.00245348
																	KQ76_RS13030	-1.02583	0.000315967		KQ76_RS09720	-0.642619	0.00246523
																	KQ76_RS13815	-1.16784	0.000321053		KQ76_RS08580	3.54393	0.00263678
																	gltS	1.04821	0.000322018		KQ76_RS02330	0.915883	0.00266266
																	rplQ	0.782504	0.000327678		KQ76_RS05720	0.723526	0.00268828
																	infC	1.05235	0.000328633		KQ76_RS11355	0.670412	0.00269542
																	KQ76_RS08720	-1.00769	0.00032943		KQ76_RS06450	-0.781612	0.00269967
																	deoC	-0.755658	0.000332163		KQ76_RS11755	-0.965237	0.00274139
																	KQ76_RS01030	-0.778934	0.000338387		saeS	0.924591	0.00274446
																	KQ76_RS13265	-1.28722	0.000340613		KQ76_RS01315	-0.727112	0.00274669
																	holA	1.04818	0.000363357		KQ76_RS12425	-1.07614	0.0027546
																	KQ76_RS09545	0.826606	0.000364253		KQ76_RS09525	0.960068	0.00275779
																	KQ76_RS08455	2.00777	0.000376063		menH	0.823456	0.00277263
																	KQ76_RS07235	0.654245	0.000380186		KQ76_RS07025	-1.02968	0.00280045
																	rpsD	0.689979	0.000384064		KQ76_RS09120	-0.722706	0.0028026
																	KQ76_RS03860	0.975992	0.000386354		tsf	-0.662858	0.00288626
																	adsA	-0.979717	0.000400343		KQ76_RS07840	5.26156	0.00289404
																	dnaN	0.693493	0.000401691		KQ76_RS13530	0.667335	0.00295121
																	KQ76_RS02800	-1.21395	0.00040942		esxA	0.900283	0.00295275
																	KQ76_RS00050	-1.15626	0.000411832		murD	0.694194	0.00295838
																	bshA	0.645605	0.000443238		gtfB	0.902065	0.0029644
																	KQ76_RS03560	0.67004	0.000453653		rplE	0.718255	0.0029863
																	KQ76_RS13845	-0.782918	0.000459858		KQ76_RS02040	-0.652309	0.00300838
																	KQ76_RS04680	1.31699	0.000460452		KQ76_RS05345	0.646602	0.00302941
																	KQ76_RS03490	-1.34858	0.000462926		mepR	-0.792431	0.00307906
																	ftnA	-0.832323	0.000463256		KQ76_RS01340	-0.727536	0.00309326
																	cidA	-2.39996	0.00046495		KQ76_RS07425	-1.69283	0.00309563
																	KQ76_RS08750	1.06793	0.000466859		KQ76_RS09480	0.752401	0.00309897
																	KQ76_RS03355	1.00508	0.000466936		KQ76_RS06375	1.61966	0.00311131
																	lpdA	0.600133	0.000477525		KQ76_RS04135	-0.807677	0.00311271
																	clpP	0.801959	0.000479391		KQ76_RS03140	0.843818	0.00313984
																	vraR	-0.719404	0.000483041		KQ76_RS06440	0.8575	0.00314243
																	KQ76_RS11175	0.71846	0.000494484		KQ76_RS10010	0.703577	0.00314897
																	mnhE2	2.70279	0.00049453		KQ76_RS11920	0.861744	0.00318139
																	KQ76_RS00910	0.821915	0.00049455		KQ76_RS10500	-0.997892	0.00322318
																	der	0.652338	0.000512197		KQ76_RS02920	-0.691315	0.00332359
																	sucC	0.827505	0.000515119		KQ76_RS09870	5.34031	0.00336875
																	KQ76_RS13220	-1.39155	0.000525101		KQ76_RS10590	-0.742702	0.00337901
																	KQ76_RS02055	0.760247	0.000528615		KQ76_RS04145	5.16079	0.00340927
																	KQ76_RS03540	-0.662634	0.000537173		KQ76_RS14290	0.85358	0.00341937
																	KQ76_RS03895	-0.962149	0.000542826		KQ76_RS03560	0.915986	0.00342592
																	KQ76_RS02195	0.69446	0.000544861		KQ76_RS00615	-0.902047	0.0034359
																	KQ76_RS10065	1.74968	0.000561814		aur	0.951009	0.00346897
																	KQ76_RS13070	-0.628209	0.000572575		KQ76_RS06975	-1.04371	0.00350936
																	mgrA	0.966592	0.000579044		KQ76_RS13280	1.79948	0.00358508
																	sarV	0.726932	0.000582694		KQ76_RS12380	-0.895253	0.00361363
																	KQ76_RS11735	0.762849	0.000599155		KQ76_RS13915	5.25066	0.0036696
																	KQ76_RS03620	-1.2127	0.00061056		KQ76_RS03465	0.809005	0.00371964
																	KQ76_RS04900	1.38821	0.000625605		KQ76_RS07035	-0.758217	0.00377054
																	KQ76_RS03965	-0.716943	0.000631975		KQ76_RS08320	0.556432	0.00378668
																	KQ76_RS12295	-1.67695	0.000635301		KQ76_RS04640	-0.673007	0.00384859
																	KQ76_RS02795	-1.00557	0.000641924		KQ76_RS02050	-0.761986	0.00396397
																	comGC	-2.81325	0.000643786		KQ76_RS04085	5.25515	0.00400471
																	pmtA	-0.757029	0.000644223		KQ76_RS11830	5.15557	0.0040277
																	KQ76_RS10395	-1.12903	0.000646773		KQ76_RS01035	-0.936573	0.0040447
																	-	1.38511	0.000647146		KQ76_RS04190	0.704921	0.00404497
																	KQ76_RS00975	-1.04382	0.000654362		KQ76_RS07390	5.20625	0.00408008
																	KQ76_RS07810	0.775672	0.000658331		KQ76_RS07385	-1.19317	0.00410208
																	qoxD	1.08844	0.000668176		KQ76_RS08010	-0.750814	0.0041272
																	KQ76_RS03335	-0.834519	0.000672217		KQ76_RS01480	-0.784069	0.00415383
																	pdhA	0.594949	0.000698633		KQ76_RS13575	-1.1767	0.00416892
																	tsaE	-0.829959	0.000707918		queC	-0.869826	0.00417183
																	femX	-0.61377	0.000711866		smc	0.54706	0.00420151
																	KQ76_RS13145	-0.712835	0.000714104		yqeH	-0.709626	0.00420753
																	ribE	-1.0666	0.000720625		isaA	-0.742428	0.0042818
																	KQ76_RS08700	-0.606558	0.000734772		KQ76_RS12325	-0.723581	0.00435322
																	KQ76_RS01505	1.20485	0.000748952		KQ76_RS07760	0.620228	0.00446975
																	KQ76_RS07385	-0.978919	0.000753839		KQ76_RS03625	-1.30951	0.00447179
																	KQ76_RS11740	-0.939484	0.000757107		KQ76_RS02670	-0.806182	0.00447468
																	KQ76_RS02735	0.821237	0.000765863		lysA	-0.588989	0.00454866
																	KQ76_RS09510	1.94684	0.000786248		vraD	-1.23868	0.00456104
																	KQ76_RS12635	-1.41151	0.000787843		cap8G	0.919643	0.00463442
																	KQ76_RS01530	-0.680686	0.000796038		KQ76_RS04630	-0.587041	0.0046499
																	splC	-1.874	0.00084611		KQ76_RS06705	-0.898482	0.0046858
																	treC	1.02456	0.000875879		KQ76_RS02695	-0.788935	0.00469577
																	KQ76_RS06605	-0.75256	0.000880302		KQ76_RS01765	1.22994	0.00473356
																	KQ76_RS13610	-0.663303	0.000899306		KQ76_RS00795	-1.2475	0.00495415
																	KQ76_RS02970	0.652388	0.000903421		KQ76_RS15215	-1.14993	0.00500627
																	radC	1.03425	0.000908779		KQ76_RS08205	-0.644345	0.00504706
																	KQ76_RS04070	-0.76691	0.000922941		KQ76_RS03175	-0.622262	0.00507425
																	KQ76_RS09465	0.70327	0.000927072		yidC	0.562738	0.00508118
																	KQ76_RS06435	0.658343	0.000938497		folK	0.645467	0.00508471
																	coa	-0.914659	0.000942484		KQ76_RS04540	0.638212	0.00511639
																	glmU	-0.580848	0.000948495		KQ76_RS10215	-0.935231	0.0051509
																	KQ76_RS06900	-1.14622	0.000949361		KQ76_RS01690	-0.935231	0.0051509
																	ispE	0.664592	0.000951244		KQ76_RS01485	1.2619	0.00515135
																	tenA	0.710757	0.000957067		ilvB	0.892924	0.00526202
																	nhaC	-0.747329	0.00095918		KQ76_RS03230	-0.61151	0.00532817
																	KQ76_RS12500	-1.12818	0.0009601		KQ76_RS12595	-0.697118	0.00533514
																	KQ76_RS00270	0.650695	0.000970843		bioA	1.18131	0.00535561
																	KQ76_RS05175	0.676936	0.000979074		KQ76_RS12485	-0.667063	0.00550377
																	KQ76_RS09965	-0.821648	0.0010048		KQ76_RS00225	2.26968	0.00567482
																	KQ76_RS06200	0.63913	0.00102333		KQ76_RS09465	0.718889	0.00570025
																	KQ76_RS08045	0.687357	0.00102829		KQ76_RS06200	-0.596828	0.00572738
																	queD	-0.975771	0.00103515		KQ76_RS08125	-0.801025	0.00576235
																	purS	1.23771	0.0010391		holA	0.843896	0.00584905
																	KQ76_RS02185	0.848972	0.00104177		KQ76_RS12805	-0.698412	0.00588177
																	KQ76_RS11355	0.883468	0.00105954		KQ76_RS13600	-0.561299	0.00601317
																	KQ76_RS08905	0.554648	0.00107573		mspA	1.30805	0.00605553
																	KQ76_RS03315	-1.17019	0.00108643		sdrE	0.883473	0.00605651
																	hlgA	-1.02528	0.00109089		KQ76_RS01805	0.656625	0.00606463
																	KQ76_RS08850	-0.652989	0.00109709		KQ76_RS07070	0.800158	0.00612336
																	hisH	-0.95456	0.00110308		KQ76_RS09510	1.62315	0.00622001
																	KQ76_RS10085	0.752365	0.00110699		recG	0.629732	0.00624359
																	trmL	0.762669	0.00111329		KQ76_RS01280	1.74364	0.00624873
																	panC	-0.725533	0.00111874		KQ76_RS09540	0.710635	0.00626449
																	KQ76_RS13600	-0.603785	0.0011296		sucC	0.682983	0.00626586
																	isaA	-0.914367	0.00112979		KQ76_RS07590	0.779047	0.00642678
																	KQ76_RS03225	0.626861	0.00114518		KQ76_RS12015	0.608068	0.00643107
																	sirB	-1.71366	0.00116325		KQ76_RS13395	0.794116	0.00643428
																	KQ76_RS13940	-0.991472	0.00116964		KQ76_RS13270	2.57745	0.00644293
																	KQ76_RS04880	1.44201	0.00117387		KQ76_RS03860	0.782559	0.00645762
																	purB	-0.659188	0.00117954		KQ76_RS02660	0.828979	0.00646205
																	KQ76_RS05420	0.718029	0.0011813		KQ76_RS08255	-0.899454	0.00652349
																	KQ76_RS02295	-0.537583	0.00119302		folB	0.870695	0.00663334
																	KQ76_RS12200	-1.09214	0.00121051		moaD	0.983099	0.00665563
																	KQ76_RS07950	0.5479	0.00124459		KQ76_RS11190	0.690934	0.00667321
																	KQ76_RS09950	0.537474	0.00125186		KQ76_RS03005	1.42925	0.00669817
																	KQ76_RS10990	-0.824339	0.00126346		KQ76_RS04820	5.02866	0.00671566
																	KQ76_RS07090	0.566949	0.00126863		cap8M	0.826487	0.00672599
																	KQ76_RS07120	0.933938	0.00128713		ftsW	-0.625067	0.00678797
																	KQ76_RS12215	-0.97477	0.00129624		KQ76_RS09215	1.22823	0.00691691
																	pmtC	-0.735945	0.00130409		KQ76_RS02055	0.87865	0.00692651
																	KQ76_RS02035	-0.785279	0.00133955		folD	0.603575	0.00695874
																	KQ76_RS10980	-0.846493	0.00134237		KQ76_RS03295	0.802912	0.00696943
																	KQ76_RS02680	2.861	0.00135966		KQ76_RS03710	5.12085	0.00709039
																	KQ76_RS06855	0.632022	0.00140796		KQ76_RS10740	0.658566	0.00710962
																	KQ76_RS06405	0.755382	0.00141746		sph	0.791789	0.00711302
																	KQ76_RS10090	-0.6778	0.00145063		KQ76_RS06855	0.636285	0.00719947
																	ftsL	0.892508	0.00146843		KQ76_RS14565	3.7181	0.00723239
																	farE	-0.830349	0.00146926		acnA	0.57426	0.00738563
																	KQ76_RS07580	-1.46112	0.00147594		KQ76_RS02090	0.926446	0.00743989
																	KQ76_RS14505	-3.12482	0.00148027		aroE	-0.743644	0.00751876
																	KQ76_RS00035	-0.620278	0.00150252		KQ76_RS13495	-0.609997	0.00755875
																	KQ76_RS03080	-1.12777	0.00150897		KQ76_RS04880	1.26811	0.00758625
																	KQ76_RS02675	-0.9274	0.00153074		KQ76_RS08300	0.69657	0.00759834
																	KQ76_RS11890	-0.738548	0.00155906		KQ76_RS08455	1.86947	0.0076318
																	rplM	0.777927	0.00156169		KQ76_RS13145	-0.614869	0.00765439
																	miaA	0.720471	0.00159987		ribE	-0.693904	0.00766195
																	KQ76_RS09810	-1.71005	0.00161779		tpiA	-0.67476	0.00768692
																	KQ76_RS11880	-1.23389	0.0016196		KQ76_RS10365	1.35426	0.00777965
																	KQ76_RS02150	0.641757	0.00162403		KQ76_RS01350	-0.747665	0.00779596
																	KQ76_RS04875	0.591358	0.00169451		KQ76_RS03180	-0.898862	0.00783991
																	rplO	0.817993	0.00171017		hlgB	-0.623993	0.00791513
																	KQ76_RS00230	0.738895	0.00172921		KQ76_RS12505	0.716021	0.00802641
																	gap	0.814454	0.00172964		ftsA	0.521821	0.00815783
																	rsfS	-0.773675	0.00174561		KQ76_RS01015	-0.653238	0.00837261
																	KQ76_RS00475	-0.880372	0.00174609		KQ76_RS00945	0.917702	0.00880613
																	cmk	-0.835948	0.0017779		KQ76_RS14805	-0.755894	0.00887395
																	KQ76_RS08470	0.549973	0.00178755		typA	-0.633726	0.00917159
																	KQ76_RS08310	0.85248	0.00179129		sdpC	-0.736807	0.00919721
																	KQ76_RS03045	0.54659	0.00182507		KQ76_RS06315	3.62531	0.00921915
																	KQ76_RS02865	0.759088	0.0018262		KQ76_RS05845	-0.788935	0.00926347
																	KQ76_RS10760	0.61933	0.00183469		KQ76_RS07160	0.702141	0.00926586
																	nusG	0.604543	0.00185578		lip2	0.648012	0.0093033
																	rapZ	0.794223	0.00186798		KQ76_RS02195	0.782669	0.00931926
																	KQ76_RS12180	0.675353	0.00187476		KQ76_RS13295	-0.737796	0.009429
																	KQ76_RS00060	-0.703028	0.00188184		argC	-0.914961	0.00946117
																	KQ76_RS01680	-0.86419	0.00191217		KQ76_RS10805	0.640521	0.0095385
																	KQ76_RS12595	-0.745687	0.00191636		KQ76_RS12475	-1.49405	0.00963902
																	liaF	-0.868908	0.00192298		KQ76_RS11540	0.561023	0.00965581
																	KQ76_RS08580	3.84078	0.00194391		KQ76_RS09900	-0.715423	0.0097641
																	KQ76_RS03180	-0.838968	0.00195372		KQ76_RS00460	-0.931786	0.00977679
																	pepT	0.514563	0.00195397		KQ76_RS00285	-0.534261	0.0097866
																	KQ76_RS07585	-0.80797	0.00199566		sbnB	-1.16104	0.00980873
																	cap8B	-0.713516	0.00199932		KQ76_RS06845	0.744726	0.00981312
																	KQ76_RS03365	7.1098	0.00200739		moaA	-0.573747	0.00981323
																	KQ76_RS09055	1.32885	0.00208613		KQ76_RS07985	0.678155	0.0098417
																	pknB	0.545028	0.00209626		KQ76_RS05535	0.999778	0.00989896
																	rsmD	1.13571	0.00212206		KQ76_RS03195	0.663284	0.00996026
																	KQ76_RS02120	-0.781758	0.00214094		KQ76_RS09710	-0.576192	0.00997414
																	pflA	0.999308	0.00216568		ribE	-0.934634	0.0101661
																	KQ76_RS08910	-0.890163	0.00218056		rlmN	0.564587	0.0102143
																	KQ76_RS07115	0.653178	0.00220641		KQ76_RS09075	5.0977	0.0102884
																	KQ76_RS03615	-2.54935	0.00222395		KQ76_RS03280	-0.606621	0.0103137
																	KQ76_RS03100	0.596022	0.00224056		KQ76_RS10445	0.852628	0.0103482
																	esaB	-4.7435	0.00224671		KQ76_RS07305	-1.22651	0.0104416
																	KQ76_RS07930	0.530795	0.00226032		vraH	4.27685	0.0105177
																	sbnA	-1.30149	0.00228481		srrA	0.56334	0.0105304
																	KQ76_RS08895	0.90664	0.0022889		radC	0.99102	0.0106519
																	KQ76_RS02110	-0.961587	0.0022915		KQ76_RS09065	-0.63106	0.0107491
																	KQ76_RS04095	-0.588747	0.00229945		KQ76_RS07120	0.824196	0.0108972
																	KQ76_RS07705	-0.861125	0.00231731		KQ76_RS10785	-0.87474	0.010957
																	msrA	-0.743323	0.00233192		dhaL	-0.707401	0.0110399
																	panB	-0.70071	0.00238431		KQ76_RS13400	3.74747	0.0110761
																	KQ76_RS12305	-0.720274	0.00240688		KQ76_RS08740	0.594087	0.011152
																	KQ76_RS08320	0.510113	0.00243999		KQ76_RS08650	0.664499	0.0113123
																	KQ76_RS11290	-1.23762	0.00244365		KQ76_RS10505	-0.623583	0.0113229
																	KQ76_RS12425	-0.976471	0.00246143		KQ76_RS06950	0.529022	0.0114252
																	KQ76_RS07370	-3.59091	0.00248122		KQ76_RS10645	0.783982	0.0115674
																	hisA	-0.746218	0.00252721		KQ76_RS13390	-0.566573	0.0116566
																	KQ76_RS01340	-0.688411	0.00255896		KQ76_RS11890	-0.633548	0.0117329
																	KQ76_RS08785	0.755642	0.00256219		KQ76_RS09055	1.1772	0.0117728
																	rnr	0.650723	0.00257673		KQ76_RS03965	-0.566511	0.0120077
																	KQ76_RS06885	5.0689	0.00259074		KQ76_RS02690	-0.810331	0.0120589
																	KQ76_RS07460	-4.65273	0.00263596		pxpB	0.967995	0.012121
																	isdG	-1.99753	0.00264259			4.79445	0.0121232
																	KQ76_RS10565	0.833374	0.00266971		fapR	-0.667534	0.0121759
																	KQ76_RS07885	-2.58053	0.00269473		KQ76_RS02990	1.07646	0.0121991
																	KQ76_RS01760	-1.07345	0.00271858		KQ76_RS05040	0.474917	0.012387
																	gyrA	0.751476	0.00276328		KQ76_RS10555	-0.585225	0.0127457
																	sdaAA	-0.58137	0.00282346		KQ76_RS02085	-0.635038	0.0128285
																	betB	-0.716825	0.00288158		prfA	0.518164	0.0128352
																	cap8E	0.868008	0.00292324		KQ76_RS13100	1.57308	0.0128594
																	purR	0.535641	0.0029371		mvaD	-0.54917	0.0130096
																	KQ76_RS04675	0.826975	0.00297677		essC	-0.729278	0.01301
																	amaP	0.798085	0.0029887		KQ76_RS03470	2.8915	0.0130287
																	mvk	-0.652327	0.00303812		KQ76_RS12560	-0.602424	0.0131358
																	KQ76_RS05530	2.34871	0.00305445		KQ76_RS12670	-1.03539	0.0131456
																	yfhO	0.713854	0.00306474			3.75611	0.0131814
																	KQ76_RS06420	-0.757995	0.00306988		clpL	-0.692235	0.0133073
																	gatB	-0.621168	0.00309512		KQ76_RS10160	-0.592558	0.0133404
																	mobB	-0.677066	0.00310202		KQ76_RS00780	0.712572	0.0133433
																	KQ76_RS06685	-0.633509	0.00313654		KQ76_RS02185	0.721233	0.0133826
																	sarR	2.39307	0.00328616		KQ76_RS09185	0.82909	0.0134082
																	KQ76_RS01575	-0.848937	0.00328894		budA	-0.489418	0.0134273
																	KQ76_RS06035	-0.827439	0.00332643		KQ76_RS01575	-0.839691	0.0134394
																	KQ76_RS05425	0.678825	0.00334335		KQ76_RS12430	1.02307	0.0135141
																	KQ76_RS10035	0.639704	0.00335674		icaC	1.4156	0.0136039
																	KQ76_RS01870	0.75376	0.00341361		KQ76_RS13150	-0.534047	0.0136807
																	KQ76_RS10805	0.663027	0.00350125		sasC	0.794003	0.013918
																	leuB	0.847199	0.00351755		KQ76_RS10870	-0.669326	0.013968
																	KQ76_RS01690	-0.940488	0.00351995		KQ76_RS04945	-0.859851	0.0140178
																	KQ76_RS10215	-0.940488	0.00351995		phnE	-1.19968	0.0141015
																	phnE	-1.01805	0.00354895		KQ76_RS05795	-0.549946	0.0141899
																	mnhD2	0.829232	0.00355121		adsA	-0.681961	0.0143584
																	rnpA	1.3092	0.00355289		glpK	-0.509424	0.0144555
																	KQ76_RS06850	0.890644	0.00356058		KQ76_RS02035	-0.654954	0.0145614
																	KQ76_RS05370	0.901279	0.00357481		KQ76_RS06760	0.638838	0.0145734
																	KQ76_RS05135	0.709903	0.00359255		pgeF	-0.657853	0.014587
																	crtQ	0.736621	0.00374423		KQ76_RS03975	0.507184	0.0147011
																	KQ76_RS11185	0.521944	0.00376061		gyrA	0.553562	0.0147399
																	KQ76_RS08815	-0.839139	0.00379428		alr	-0.523568	0.0149278
																	rpoZ	-0.880519	0.00395128		KQ76_RS02495	-0.665286	0.0150517
																	KQ76_RS04600	0.710519	0.00395899		greA	-0.692359	0.0150936
																	KQ76_RS08205	-0.703166	0.00397294		KQ76_RS10605	-0.5001	0.0152755
																	KQ76_RS10220	-1.01088	0.00400005		pdxT	-0.555447	0.0153008
																	KQ76_RS01685	-1.01088	0.00400005		leuC	0.769925	0.0153126
																	KQ76_RS07430	2.56305	0.00401435		hisD	-0.955311	0.0154732
																	hutI	-0.802958	0.00401937		KQ76_RS10845	-0.777318	0.0155227
																	recO	0.589296	0.00403366		KQ76_RS03500	-0.779512	0.015632
																	KQ76_RS11190	0.667081	0.00404512		mfd	-0.506448	0.0156548
																	fnbA	-0.595134	0.00413367			3.18959	0.0157245
																	cdd	0.757825	0.00414323		yycI	0.602078	0.015806
																	menD	0.59806	0.00416907		KQ76_RS06580	0.798547	0.0158109
																	tsaB	-0.782118	0.00417152		tsaB	-0.762226	0.0158847
																	KQ76_RS07730	1.07511	0.00420851		KQ76_RS10995	-0.630042	0.0159293
																	typA	0.604015	0.00428981		KQ76_RS05420	0.598744	0.0159621
																	KQ76_RS13205	-1.01367	0.0043215		raiA	0.529055	0.0160071
																	KQ76_RS02640	-0.666426	0.0043268		KQ76_RS01530	-0.549699	0.0160122
																	KQ76_RS11760	1.26468	0.00439201		KQ76_RS07560	-0.942708	0.0160929
																	KQ76_RS09865	1.2622	0.00440016		rsfS	-0.638321	0.016163
																	KQ76_RS10380	-0.609039	0.00440131		KQ76_RS05675	0.711195	0.0162062
																	feoB	0.895441	0.00451431		betB	-0.630107	0.0162513
																	rplP	0.66151	0.00460568		KQ76_RS07175	-0.727055	0.0163021
																	KQ76_RS04430	0.775983	0.00465589		KQ76_RS02935	-0.65351	0.0163453
																	moaC	0.632451	0.00468007		truA	0.587057	0.0166014
																	KQ76_RS06785	0.714811	0.00468576		KQ76_RS13305	0.821111	0.0166878
																	rlmD	-0.574245	0.00469044		mnhF2	0.945469	0.0166956
																	KQ76_RS11110	-0.595614	0.004691		KQ76_RS10045	4.7654	0.0167936
																	rlmH	0.580765	0.00469771		KQ76_RS04090	0.575824	0.0167984
																	KQ76_RS12935	-1.1901	0.00475357			3.25206	0.0168471
																	KQ76_RS01150	-1.06378	0.00479206		ispE	0.482664	0.0169579
																	KQ76_RS01810	0.517501	0.00481411		KQ76_RS09020	3.20945	0.0171191
																	KQ76_RS11115	0.69506	0.00499431		rsmG	0.632305	0.017515
																	murC	0.513808	0.00500955		KQ76_RS11965	0.580828	0.0175764
																	KQ76_RS12575	-0.857703	0.00513879		KQ76_RS03890	1.07978	0.0177406
																	folK	0.570514	0.00534283		KQ76_RS11880	-0.955104	0.0179331
																	KQ76_RS04830	-0.568982	0.00544257		KQ76_RS01455	0.561235	0.018293
																	KQ76_RS07045	-0.570569	0.00544644		KQ76_RS07600	0.824506	0.0183004
																	KQ76_RS00690	0.906098	0.00554573		KQ76_RS05425	0.567296	0.0183678
																	KQ76_RS13395	-0.653021	0.0055542		KQ76_RS09265	0.488012	0.0187275
																	KQ76_RS04120	0.800909	0.00564747		KQ76_RS07370	-2.61562	0.0188695
																	KQ76_RS06610	-0.528475	0.00576401		KQ76_RS03345	0.625773	0.0188933
																	KQ76_RS12790	-0.624927	0.00584401		codY	0.50503	0.0189243
																	KQ76_RS06080	0.460193	0.00592328		sfaD	-0.620266	0.0190519
																	KQ76_RS09005	-0.739716	0.00592667		KQ76_RS10760	0.487737	0.0192881
																	nrdR	0.512286	0.00594984		KQ76_RS07810	0.588317	0.0193671
																	tagH	-0.569234	0.0060573		KQ76_RS07680	-0.951649	0.0197446
																	KQ76_RS07100	0.563593	0.00619195		KQ76_RS00775	0.65098	0.0197589
																	KQ76_RS01990	-0.912481	0.00619948		KQ76_RS02755	-0.981875	0.0199516
																	KQ76_RS10775	0.466067	0.00621914		icaR	0.529748	0.0201263
																	capN	-0.812687	0.00621997		KQ76_RS03355	0.678031	0.0201877
																	KQ76_RS01965	-0.849685	0.00626342		KQ76_RS09725	0.584877	0.0202647
																	sdpB	0.867173	0.00638683		KQ76_RS07790	0.617814	0.0202934
																	KQ76_RS08260	0.603842	0.00641968		KQ76_RS12865	-0.66106	0.0204955
																	KQ76_RS11230	-0.564244	0.0064573		KQ76_RS02060	0.619808	0.0205215
																	pdxT	-0.578687	0.00648464		KQ76_RS10520	0.72964	0.020768
																	rbsK	0.509646	0.00649914		sdaAA	-0.53667	0.0207999
																	KQ76_RS07980	0.513267	0.00650207		KQ76_RS02850	-0.5108	0.0208524
																	KQ76_RS12910	-0.773599	0.00652801		msaA	-0.820088	0.0208674
																	arlR	-0.73176	0.00667928		KQ76_RS13030	-0.65161	0.0209104
																	KQ76_RS10005	-0.556668	0.00672023		msrA	-0.480321	0.0210161
																	KQ76_RS12860	-0.507422	0.0067291		mnmA	0.509712	0.0212404
																	rsmH	0.607738	0.00673087		bshA	0.494918	0.0214143
																	nirD	-1.72184	0.00684016		KQ76_RS00980	-0.598968	0.0215282
																	yqeH	-0.554368	0.00707411		pyrR	-0.764125	0.021562
																	KQ76_RS09540	0.618229	0.00712864		hemH	-0.4939	0.0218141
																	phnC	-1.03317	0.00712906		purQ	0.740025	0.0220012
																	ribF	0.568009	0.00714908		KQ76_RS13610	-0.493218	0.0220689
																	KQ76_RS11340	0.519516	0.00721078		hisH	-0.693817	0.0223887
																	KQ76_RS00585	-0.552454	0.00724793		KQ76_RS00470	-0.554926	0.0224759
																	mtaB	0.458273	0.00726818		mnhE1	0.667137	0.0232114
																	KQ76_RS11515	0.699422	0.00745838		KQ76_RS13220	-0.907107	0.0233944
																	spxA	0.658612	0.00748546		KQ76_RS11115	-0.68476	0.0234779
																	KQ76_RS01700	-0.790687	0.00750672		ptsG	0.455827	0.0235038
																	KQ76_RS10205	-0.790687	0.00750672		KQ76_RS02600	-0.599524	0.023608
																	KQ76_RS00880	0.660807	0.00755225		KQ76_RS06035	-0.658149	0.023822
																	KQ76_RS04545	-0.490169	0.00758935		KQ76_RS04040	0.569637	0.0238345
																	KQ76_RS12650	-0.505244	0.00759624		icd	0.518472	0.0240091
																	KQ76_RS09495	-0.594906	0.00759636		KQ76_RS02340	-0.651243	0.0240784
																	emp	-1.68364	0.00761149		KQ76_RS13255	-0.712489	0.0241127
																	KQ76_RS00710	-2.24646	0.00767836		deoD	-0.610364	0.0241166
																	KQ76_RS04150	2.56743	0.0078014		KQ76_RS11260	-0.591654	0.0245016
																	nrdI	0.757362	0.00788912		KQ76_RS07915	0.515752	0.0253907
																	hisB	-0.881684	0.00790815		KQ76_RS12355	0.518789	0.0254723
																	ald	0.548388	0.00794757		KQ76_RS12125	0.493218	0.0255251
																	KQ76_RS03695	-1.12467	0.00802061		rnhC	-0.604959	0.0256976
																	KQ76_RS00980	-0.662749	0.00805479		rpsN	-0.67734	0.0257052
																	KQ76_RS12005	0.817567	0.00808011		KQ76_RS11230	-0.494838	0.0257163
																	KQ76_RS13935	-0.763841	0.00817084		KQ76_RS09845	0.748517	0.0257535
																	KQ76_RS07770	0.491809	0.00818523		KQ76_RS09800	-0.534964	0.0258793
																	bshC	0.449248	0.00822253		KQ76_RS13205	-0.846569	0.0259889
																	KQ76_RS13115	3.71837	0.00832247		cntL	-1.0652	0.0260219
																	budA	-0.493775	0.00837995		KQ76_RS13535	-0.576773	0.0266027
																	KQ76_RS11130	-0.639298	0.00839347		KQ76_RS00700	0.746935	0.026618
																	ilvC	0.865038	0.00841534		KQ76_RS08995	0.470087	0.0269909
																	KQ76_RS03120	0.451029	0.00850392		purR	0.44712	0.027094
																	KQ76_RS08355	0.47371	0.00852787		sirB	-1.21457	0.0271023
																	hisD	-0.779864	0.00856566		pbp4	-0.611565	0.0271745
																	KQ76_RS10605	-0.491439	0.00859688		KQ76_RS11630	-0.629874	0.0272868
																	KQ76_RS12630	-1.36802	0.00865528		KQ76_RS03580	0.572725	0.0273434
																	KQ76_RS12430	0.825881	0.00869674		KQ76_RS05665	0.520799	0.0275731
																	KQ76_RS13290	0.479719	0.00878024		KQ76_RS04030	0.49711	0.027654
																	mnhA1	0.446372	0.00879629		KQ76_RS04465	1.1926	0.0276778
																	KQ76_RS07760	0.452629	0.00880704		KQ76_RS01570	-0.703225	0.0282935
																	KQ76_RS10970	0.810076	0.00881215		emp	-1.26514	0.0282938
																	KQ76_RS03500	-0.735479	0.00884062		KQ76_RS11130	-0.586129	0.0284625
																	femB	0.450227	0.00890188		KQ76_RS13055	-0.543077	0.028531
																	nrdE	0.581166	0.00895071		csoR	0.789892	0.0285883
																	mreD	0.888162	0.00899512		KQ76_RS10345	-0.703154	0.0286819
																	KQ76_RS08465	0.537342	0.00906069		KQ76_RS01320	0.753128	0.0289347
																	KQ76_RS08730	0.572571	0.00906428		KQ76_RS04900	1.02884	0.0293475
																	secG	0.826534	0.00915334		KQ76_RS00715	0.440828	0.0294622
																	dhaK	-0.544491	0.0092935		rnr	0.461685	0.0295611
																	KQ76_RS06150	-0.508354	0.00932565		mtaB	0.458286	0.0296608
																	KQ76_RS00675	-0.838819	0.00932975		KQ76_RS08895	0.704447	0.0298637
																	KQ76_RS13270	2.37664	0.00938975		KQ76_RS02810	-0.523168	0.0298969
																	sfaD	-0.65689	0.00942527		KQ76_RS14950	1.98488	0.0299724
																	mnhB2	1.68849	0.00959608		folE2	-0.555953	0.0301453
																	KQ76_RS13215	-0.949047	0.00967508		KQ76_RS10395	-0.894771	0.0301876
																	KQ76_RS00810	0.527868	0.00969817		argS	-0.565604	0.0302449
																	ahpC	-0.453554	0.00970921		KQ76_RS10375	-0.523877	0.0302636
																	KQ76_RS07155	0.547009	0.0101672		KQ76_RS04695	0.969215	0.0302645
																	KQ76_RS12010	-0.611606	0.0101876		KQ76_RS04515	1.33121	0.0302858
																	lysS	0.433496	0.0104294		mvk	-0.520671	0.0304112
																	isdB	-0.871533	0.0104393		KQ76_RS01755	3.87938	0.0304581
																	KQ76_RS11970	0.686241	0.0106568		KQ76_RS00935	-0.530928	0.030466
																	KQ76_RS07565	-1.65283	0.0107205		KQ76_RS08675	-0.472274	0.0306018
																	KQ76_RS08630	0.553874	0.0107444		sbi	-0.642674	0.0309429
																	gcvPA	0.45764	0.010861		KQ76_RS08535	4.64613	0.0310833
																	KQ76_RS04045	0.810438	0.0108776		KQ76_RS10745	-0.52763	0.0312618
																	KQ76_RS09435	0.729404	0.0108931		KQ76_RS10085	0.578729	0.0313036
																	KQ76_RS07925	2.70946	0.0110797		eno	-0.546434	0.0315552
																	KQ76_RS09845	1.01103	0.0110867			2.58478	0.0317901
																	deoC	-0.56838	0.0111249		gltS	0.840339	0.0318785
																	pyrR	0.710546	0.0112725		hprK	-0.446856	0.0321267
																	ileS	-0.51854	0.0112855		KQ76_RS09995	-0.509863	0.032404
																	KQ76_RS08285	0.592642	0.0113181		rpsJ	0.660086	0.0327724
																	ruvX	0.475902	0.0113472		KQ76_RS03390	0.839248	0.0329713
																	trmFO	0.434346	0.0114751		KQ76_RS07235	0.444301	0.0331425
																	KQ76_RS13045	-0.534703	0.0116466		gcvH	-0.579254	0.0331813
																	KQ76_RS02530	-0.584911	0.0116822		KQ76_RS12985	1.16771	0.0333088
																	KQ76_RS06575	0.527748	0.0117267		KQ76_RS09440	0.660915	0.0333314
																	KQ76_RS12880	0.502648	0.0117788		isdD	1.06035	0.0333672
																	KQ76_RS10930	0.715337	0.0119399		KQ76_RS04290	-0.468875	0.033525
																	KQ76_RS00965	-0.729331	0.0119493		KQ76_RS09490	-0.735376	0.033589
																	KQ76_RS05640	0.47975	0.0121458		KQ76_RS11120	-0.626631	0.0336106
																	fabZ	-0.628008	0.012149		KQ76_RS02025	-0.611403	0.0336758
																	srrB	0.449052	0.0121805			3.40088	0.0338713
																	KQ76_RS10045	4.61232	0.0122753		KQ76_RS12935	-0.909423	0.0340376
																	cysK	-0.481943	0.0123517		KQ76_RS06765	0.559983	0.0341602
																	KQ76_RS03625	-1.02716	0.0124016		KQ76_RS11625	-0.45004	0.0342644
																	KQ76_RS06950	0.546696	0.0125689		KQ76_RS09105	3.81688	0.0343757
																	KQ76_RS05080	0.563623	0.0126456		rimP	0.452689	0.0344879
																	KQ76_RS10630	-0.905297	0.0126478		KQ76_RS10710	2.47344	0.0344938
																	KQ76_RS01310	0.550712	0.0129712		KQ76_RS02220	0.502629	0.0345229
																	KQ76_RS04135	-0.615458	0.0131182		nusG	0.513024	0.0345524
																	KQ76_RS02340	-0.509009	0.0135039		gpmI	-0.542398	0.0347581
																	KQ76_RS04090	-0.486399	0.0136804		cmk	-0.6248	0.0347989
																	KQ76_RS11650	-0.589612	0.0138399		KQ76_RS06520	-0.637229	0.0349813
																	yjbH	0.527493	0.0140274		KQ76_RS06085	-0.634958	0.03508
																	KQ76_RS10350	0.417585	0.0141272		KQ76_RS02500	-0.68148	0.0351086
																	KQ76_RS07650	-0.888509	0.0142534		dhaM	-0.624065	0.0353325
																	KQ76_RS07335	-4.63391	0.0142803		esaA	-0.533335	0.0356626
																	rpoE	-0.575363	0.014698		mutY	-0.56344	0.0356997
																	coaBC	-0.530837	0.0147451		accD	-0.490419	0.0365089
																	KQ76_RS07405	-2.27459	0.0147943		KQ76_RS00590	2.13696	0.0365203
																	KQ76_RS13525	-0.766712	0.0148721		KQ76_RS01740	-0.600445	0.0366184
																	mepA	-0.757711	0.0151333		KQ76_RS09485	-0.592822	0.0368114
																	tatC	1.66515	0.015159		dat	-0.488383	0.0368435
																	KQ76_RS00970	4.03139	0.0151727		KQ76_RS05095	0.776412	0.0375932
																	KQ76_RS01865	0.810734	0.0152865		panC	-0.452515	0.0384013
																	murQ	0.742635	0.0153725		sdrC	0.49327	0.0386423
																	KQ76_RS07750	0.472811	0.0156218		KQ76_RS11175	0.498075	0.0386605
																	rpsP	-0.671839	0.015828		narJ	-0.839882	0.0387608
																	KQ76_RS07065	0.429619	0.0158586		KQ76_RS04970	0.859061	0.0388167
																	pth	-0.739192	0.0160204		murC	0.409497	0.0388318
																	argB	-1.32249	0.016411		KQ76_RS04385	-0.94484	0.0388896
																	KQ76_RS00815	0.617593	0.0164254		KQ76_RS14415	4.31736	0.039378
																	KQ76_RS08360	-0.451282	0.0164447		KQ76_RS12160	-0.722819	0.0396404
																	KQ76_RS11940	-0.504642	0.0167148		comGD	1.66472	0.0400392
																	noc	-0.45994	0.0167482		KQ76_RS09235	1.31666	0.0404172
																	KQ76_RS12140	0.45001	0.0167515		KQ76_RS07980	0.419434	0.0407148
																	tig	-0.429259	0.0168169		KQ76_RS11095	0.513784	0.0408668
																	KQ76_RS01100	0.467623	0.0169268		KQ76_RS03285	-0.679735	0.0410836
																	KQ76_RS03510	0.570861	0.0172385		mprF	-0.784906	0.0411586
																	KQ76_RS07740	0.428765	0.0172388		KQ76_RS08415	-0.489179	0.0411879
																	KQ76_RS03970	0.777613	0.0172396		KQ76_RS10815	0.54998	0.0418064
																	mnhC1	-0.700838	0.017503		KQ76_RS12365	0.477057	0.0419766
																	KQ76_RS13915	4.57794	0.0175136		KQ76_RS07885	-1.50935	0.0421611
																	KQ76_RS00950	1.05666	0.0175174		KQ76_RS10850	-0.495835	0.0423732
																	harA	-0.658246	0.0175177		KQ76_RS04360	-0.436734	0.0425603
																	ccpA	0.400416	0.0176537		aroA	0.410966	0.0435763
																	KQ76_RS09870	4.48542	0.0181795		KQ76_RS01655	1.64219	0.0437896
																	KQ76_RS01495	-0.778774	0.0184457		guaC	0.48407	0.0440117
																	rpmI	0.875895	0.0184976		rplJ	0.567482	0.0442591
																	KQ76_RS02990	0.962235	0.0185754		KQ76_RS13065	-0.728423	0.0443876
																	sucD	0.39521	0.0185842		KQ76_RS13525	-0.715079	0.0445968
																	KQ76_RS12545	-0.584542	0.0186141		KQ76_RS01525	-0.526492	0.0456661
																	KQ76_RS10330	1.00449	0.0186167		KQ76_RS11870	-0.804306	0.0463514
																	KQ76_RS03880	0.744291	0.01875		KQ76_RS06140	-0.527239	0.0466229
																	KQ76_RS10815	0.763899	0.0189784		KQ76_RS04065	-0.506299	0.0469002
																	KQ76_RS11625	-0.446723	0.0191184		KQ76_RS01925	0.54552	0.0471276
																	nsaS	0.4115	0.019366		prfB	-0.43164	0.0472371
																	rplJ	0.669918	0.0193742		secE	0.731248	0.0474782
																	fni	0.443342	0.0193865		pruA	0.488513	0.0474852
																	KQ76_RS03580	0.563471	0.0195243		KQ76_RS02150	0.471746	0.0481438
																	KQ76_RS01895	-1.35743	0.0196011		KQ76_RS03490	-0.757243	0.048959
																	KQ76_RS14565	3.42727	0.019664		KQ76_RS13005	-0.451246	0.0489757
																	KQ76_RS01480	-0.632347	0.019812		KQ76_RS00600	0.997625	0.0492587
																	rarD	0.515658	0.0202094		trmD	-0.489029	0.0497039
																	KQ76_RS04125	-0.643816	0.0202249		KQ76_RS07405	-1.59225	0.049739
																	KQ76_RS08930	3.43581	0.0202607		KQ76_RS04020	0.799005	0.0503818
																	tagG	0.56218	0.0203978		KQ76_RS07730	0.920665	0.0504782
																	pde2	0.473405	0.0207436		KQ76_RS01325	0.659631	0.0507032
																	KQ76_RS08740	0.573719	0.0208162		KQ76_RS03315	-0.81758	0.0507927
																	KQ76_RS09490	-0.683093	0.0208899		KQ76_RS11010	0.432773	0.0510677
																	KQ76_RS03370	0.537187	0.0213628		dapA	0.500325	0.05135
																	KQ76_RS11235	-0.537528	0.0215418		KQ76_RS01235	0.505591	0.0515202
																	KQ76_RS09015	-0.445981	0.0216503		KQ76_RS09015	-0.465158	0.0515476
																	lacB	0.918035	0.0217956		KQ76_RS10860	-0.531083	0.0515643
																	KQ76_RS07435	-1.81539	0.0218965		KQ76_RS06905	-0.461338	0.0518557
																	KQ76_RS02000	0.490614	0.0219667		KQ76_RS12710	0.393253	0.0519425
																	KQ76_RS12920	0.551747	0.0222108		KQ76_RS12140	-0.451889	0.0520573
																	coaW	0.437904	0.022228		rpmG	0.835845	0.0524292
																	KQ76_RS04620	-0.673069	0.022618		KQ76_RS00725	-0.562965	0.0525815
																	KQ76_RS04365	-0.525371	0.0227863		rpsO	0.689926	0.0526467
																	mecA	0.461722	0.0229363		leuD	0.662207	0.0526784
																	KQ76_RS10740	0.530824	0.023341		KQ76_RS13185	-0.501304	0.0527017
																	KQ76_RS11180	-0.428458	0.0233838		KQ76_RS10595	-0.503295	0.0534369
																	KQ76_RS06655	-1.01164	0.0234575		nadE	-0.482508	0.0536874
																	KQ76_RS09305	-0.673113	0.0236209		KQ76_RS03325	0.516124	0.0539121
																	dapB	0.724477	0.0236464		KQ76_RS10610	-0.400617	0.0539719
																	KQ76_RS02040	-0.447148	0.0237333		hisA	-0.519125	0.0542213
																	KQ76_RS09000	-0.484414	0.0239057		KQ76_RS04405	-0.724716	0.0543257
																	KQ76_RS01015	-0.512743	0.023946		KQ76_RS12075	-0.680337	0.0545136
																	KQ76_RS10595	-0.535505	0.0239571		KQ76_RS13875	-0.990072	0.0547117
																	KQ76_RS13240	-0.815622	0.0240696		KQ76_RS06000	-0.456826	0.0547354
																	tgt	0.49805	0.0241866		KQ76_RS11665	0.442646	0.0547736
																	KQ76_RS06015	-0.438343	0.0241907		uvrC	0.404925	0.0548098
																	modA	-0.612621	0.0242209		KQ76_RS11235	-0.485541	0.055441
																	KQ76_RS06625	0.489189	0.0242437		bcp	-0.436207	0.0555473
																	KQ76_RS05755	0.593969	0.024799		KQ76_RS12730	2.82236	0.0556827
																	KQ76_RS13670	-0.84378	0.0249033			1.57424	0.0556842
																	KQ76_RS04390	0.782751	0.024951		mepA	-0.696256	0.0557103
																	KQ76_RS13325	-0.655234	0.0252965		ggt	-0.575449	0.0559625
																	yycH	0.48363	0.0253345		KQ76_RS06495	-0.522957	0.0560241
																		-0.882979	0.0253352		KQ76_RS03235	0.510633	0.0562652
																	KQ76_RS07095	0.445393	0.025449		yqeK	-0.44809	0.0567089
																	rsmG	0.406962	0.0255608		KQ76_RS05070	-0.379262	0.0567634
																	KQ76_RS13685	-1.25735	0.0256137		msrA	-0.624819	0.0573053
																	KQ76_RS06975	-0.648036	0.0256657		KQ76_RS11550	4.16568	0.057601
																	KQ76_RS11965	0.500467	0.0256923		KQ76_RS08220	0.708047	0.0576988
																	KQ76_RS07635	0.478576	0.0258746		KQ76_RS03665	-0.816647	0.0607707
																	narJ	-0.866882	0.0264042		KQ76_RS10420	4.1753	0.0608434
																	KQ76_RS11800	0.631576	0.0265157			7.31852	0.0611857
																	KQ76_RS07250	0.427944	0.0265519		KQ76_RS03570	-0.535808	0.0614048
																	KQ76_RS08975	0.424692	0.0267861		lytM	-0.492305	0.0616553
																	KQ76_RS09235	1.36448	0.0268018		noc	-0.383848	0.0617207
																		1.79231	0.0268213		KQ76_RS00480	-0.464383	0.0618089
																	rplU	0.554527	0.0268664		KQ76_RS00395	0.859147	0.0622726
																	lpdA	0.514652	0.0272266		KQ76_RS12175	0.450304	0.0623011
																	mnhA2	0.753383	0.0273419		comGB	1.13241	0.0625082
																	KQ76_RS08250	-0.542423	0.0273473		KQ76_RS12205	1.02904	0.0625909
																	KQ76_RS09750	0.479654	0.0274608		KQ76_RS13835	0.574888	0.062706
																	KQ76_RS01735	-1.61235	0.0276986		KQ76_RS12295	-0.829848	0.0629283
																	KQ76_RS12730	2.93816	0.0277479		rnmV	-0.537403	0.0629837
																	KQ76_RS07850	0.423605	0.0282123		dnaK	-0.650619	0.0635887
																	KQ76_RS10445	0.700132	0.0283267		ytkD	-0.759448	0.0637682
																	KQ76_RS12355	0.452209	0.0283442		fnbB	0.448801	0.0639509
																	lqo	0.397559	0.0290133		hisB	-0.739625	0.0639708
																	pflB	0.673416	0.0292205		KQ76_RS03620	-0.705666	0.0640134
																	KQ76_RS04580	0.412505	0.0292645		KQ76_RS06900	-0.653077	0.0641168
																	KQ76_RS12340	-0.493097	0.0293886		ffh	-0.369973	0.0643369
																	KQ76_RS12075	-0.614839	0.029608		KQ76_RS01130	-0.789287	0.0654327
																	KQ76_RS04375	-1.39089	0.0296663		KQ76_RS06205	-0.59649	0.0658401
																	KQ76_RS07720	0.573825	0.0298124		dinB	-0.395284	0.0667457
																	KQ76_RS10955	1.40365	0.0298547		tadA	-0.840741	0.0668226
																	KQ76_RS00785	-0.626565	0.0301178		nrdR	0.544615	0.066964
																	KQ76_RS04050	-0.63704	0.0302775		rplL	-0.462608	0.0672217
																	sdrC	0.465597	0.0303215		panB	-0.445883	0.0676156
																	KQ76_RS04340	-0.720881	0.0308491		deoB	0.426188	0.0677272
																	rplL	-0.52115	0.0309863		KQ76_RS00790	-0.486858	0.0683382
																	smc	0.385379	0.0312638		KQ76_RS04365	-0.523638	0.0691428
																	KQ76_RS06960	0.397664	0.0314429		KQ76_RS01345	-0.536053	0.0694717
																	guaC	0.511101	0.0315532		argB	-1.02518	0.0694997
																	KQ76_RS04725	-1.21123	0.0316163		KQ76_RS03660	-0.941355	0.0695513
																	KQ76_RS06385	3.74232	0.0316399		KQ76_RS11980	-0.659823	0.0701425
																	KQ76_RS04635	-0.555444	0.0316689		KQ76_RS03125	-0.394105	0.0701493
																	trpB	-0.638471	0.0319726		KQ76_RS10165	-0.421018	0.0707094
																	KQ76_RS11275	-0.88344	0.03211		KQ76_RS12170	-0.524727	0.0707258
																	lacC	0.620157	0.0321898		isdA	-0.675692	0.0708698
																	KQ76_RS00680	-0.436225	0.0323096		rsmH	0.443374	0.0709241
																	thiD	-0.462669	0.0323871		KQ76_RS13125	-0.618698	0.0714957
																	pxpA	-0.595368	0.0325895		prmC	0.462305	0.0716343
																	KQ76_RS11905	-0.448305	0.0326482		hutI	-0.501954	0.0722392
																	KQ76_RS02335	-0.50682	0.0327733		sspA	0.544144	0.0722807
																	KQ76_RS13875	-1.01399	0.0331201		arlS	0.414491	0.0724971
																	KQ76_RS04310	0.595707	0.0331566		KQ76_RS13360	0.535404	0.0725146
																	thrB	-0.44114	0.0332094		KQ76_RS00810	0.416821	0.0728227
																	KQ76_RS01815	0.7068	0.0332843		KQ76_RS06655	-0.821849	0.0734171
																	KQ76_RS02835	-0.487403	0.0338966		tatC	1.46302	0.0741994
																	KQ76_RS03295	0.614339	0.0339044		srtA	0.416321	0.0743995
																	mspA	0.984179	0.0339095		KQ76_RS13710	-0.578967	0.074616
																	KQ76_RS07175	-0.461045	0.0343447		serA	-0.390256	0.074793
																	KQ76_RS10835	-0.359248	0.0346362		KQ76_RS02335	-0.499536	0.0757927
																	KQ76_RS13150	-0.431714	0.0347647		KQ76_RS10005	-0.417951	0.0757948
																	phnE	-0.894274	0.035249		rplC	0.418197	0.0760526
																		1.54704	0.0353699		KQ76_RS00605	-0.627307	0.0760534
																	nrdD	0.404033	0.0354206		qoxD	0.574119	0.076516
																	KQ76_RS00740	-0.585811	0.0354534		mgtE	-0.37172	0.0779883
																	sdrE	0.636802	0.0357564		KQ76_RS02210	0.443164	0.0791435
																	KQ76_RS03135	-0.432058	0.0357966		deoC	-0.423774	0.0793591
																	KQ76_RS13595	0.489633	0.0359982		KQ76_RS08970	-0.443548	0.0795233
																	KQ76_RS10610	-0.377261	0.0360836			3.42941	0.0796573
																	msaA	-0.673035	0.036187		rimM	-0.523493	0.080551
																	KQ76_RS09825	-0.443713	0.0364395		nadD	0.482425	0.0806024
																	KQ76_RS11665	0.438012	0.036784		rho	0.396067	0.0808984
																	miaB	-0.395252	0.0369432		KQ76_RS10115	-0.494554	0.0813082
																	KQ76_RS01455	0.486536	0.0372492		KQ76_RS01230	0.856598	0.0815253
																	KQ76_RS02205	0.485344	0.0372755		KQ76_RS06090	-0.505407	0.0815845
																	KQ76_RS05635	0.431878	0.0373317		KQ76_RS12650	-0.421637	0.0817381
																	KQ76_RS04140	-0.416653	0.037696		KQ76_RS01145	0.449227	0.082037
																	mnmA	0.406947	0.037804		KQ76_RS06850	0.63644	0.0820735
																	KQ76_RS01395	0.589329	0.0378371		KQ76_RS05430	3.41066	0.0821487
																	hemY	-0.38861	0.0381419		rocF	0.425118	0.0824993
																	KQ76_RS06410	0.600878	0.0385483		KQ76_RS01790	-0.427789	0.0825928
																	KQ76_RS13080	0.439357	0.0389354		KQ76_RS02320	-0.408514	0.0827398
																	ribB	-0.401872	0.0394125		KQ76_RS00815	0.524716	0.0828352
																	aroA	0.407545	0.0399713		sarS	0.531176	0.0829158
																	rpsG	0.447293	0.0401565		srrB	0.317064	0.0831578
																	KQ76_RS11540	0.391178	0.0402629		KQ76_RS09165	-0.602238	0.0832189
																	KQ76_RS06580	0.554472	0.0405164		coaBC	-0.405408	0.083395
																	KQ76_RS11495	3.1033	0.0408523		KQ76_RS05205	0.457228	0.0835458
																	rseP	-0.423395	0.0408602		KQ76_RS08325	-0.390926	0.0839925
																	yycI	0.350924	0.0412024		KQ76_RS13040	0.40321	0.0846838
																	nsaR	0.497021	0.0414845		KQ76_RS06080	0.360235	0.0848424
																	KQ76_RS12385	-0.368814	0.041779		KQ76_RS02205	0.408748	0.0849177
																	hflX	0.475294	0.0422353		KQ76_RS03105	0.381967	0.085586
																	cap8D	0.607127	0.0423916		graS	1.59674	0.085859
																	KQ76_RS10345	-0.654355	0.042616		KQ76_RS11495	2.47715	0.0862444
																	KQ76_RS03410	-0.476969	0.0427932		KQ76_RS03640	0.39489	0.0863631
																	KQ76_RS02655	-0.4846	0.0434099		KQ76_RS01760	-0.664606	0.0863835
																	KQ76_RS09440	0.448944	0.0435914		KQ76_RS00595	0.672229	0.0864563
																	prfB	-0.392286	0.0445525		KQ76_RS00675	-0.526016	0.0866755
																	KQ76_RS01130	-0.778037	0.0447455		KQ76_RS05180	-0.492067	0.0867732
																	pgsA	0.434044	0.0447693		truB	0.547496	0.0872229
																	KQ76_RS02715	-0.371505	0.0451869		mutS	-0.382967	0.0878525
																	KQ76_RS01280	1.29323	0.045273		KQ76_RS06585	3.3458	0.0885117
																	hprK	-0.342083	0.0452976		KQ76_RS11555	-0.427759	0.0890572
																	KQ76_RS12670	-0.719375	0.0455476		KQ76_RS00465	-0.682403	0.0892426
																	gndA	0.344128	0.0458163		KQ76_RS15060	3.5902	0.0893453
																	sdrM	0.961665	0.0461282		KQ76_RS04210	-0.503645	0.0901525
																	KQ76_RS05070	0.33641	0.0463971		perR	0.380803	0.0902593
																	KQ76_RS03390	0.748083	0.0466108		rplM	0.439421	0.090297
																	pdxS	-0.429309	0.046862		pta	-0.398442	0.0913198
																	KQ76_RS04700	-2.29705	0.0474773		rsbW	0.476076	0.091871
																	KQ76_RS03810	0.376247	0.0477213		KQ76_RS11795	3.38165	0.0919883
																	KQ76_RS01855	4.09542	0.0477349		dnaJ	0.608854	0.0920557
																	lepB	-0.543998	0.0479236		KQ76_RS07020	0.315234	0.092544
																	KQ76_RS10385	-0.395863	0.0479703		KQ76_RS05260	1.27883	0.0926683
																	KQ76_RS09050	-0.479535	0.048209		mnhC1	-0.484216	0.0927978
																	KQ76_RS08945	0.339842	0.0482473		modA	-0.496284	0.0929557
																	KQ76_RS07035	-0.441347	0.0484566		cyoE	0.31918	0.093217
																	brnQ	0.46957	0.0484693		KQ76_RS08400	0.716501	0.0933329
																	capA	-0.439371	0.0487843		KQ76_RS08790	-0.380345	0.0938239
																	KQ76_RS07605	0.486814	0.0493342		KQ76_RS12005	0.440044	0.0939403
																	recJ	-0.342172	0.0494747		KQ76_RS06455	0.369308	0.0940428
																	sspB	0.458371	0.0495801		thrS	-0.373586	0.0941113
																	topA	0.371332	0.0497243		KQ76_RS12540	0.466824	0.0947388
																	KQ76_RS05510	-4.15667	0.049831		KQ76_RS00085	-0.354436	0.0951876
																	KQ76_RS03665	-0.86495	0.0502793		map	-0.405923	0.0952297
																	sfaC	-0.49029	0.0504978		KQ76_RS06945	0.601344	0.0957009
																	KQ76_RS10850	-0.411896	0.0515743		KQ76_RS00975	-0.516606	0.0961127
																	KQ76_RS08445	0.652248	0.0517954		hslV	0.365092	0.0961313
																	KQ76_RS03470	2.89358	0.051893		deoC	-0.470217	0.0961418
																	fakA	-0.386525	0.0520185		KQ76_RS13825	0.692936	0.0964478
																	KQ76_RS13620	-0.334551	0.0520508		KQ76_RS00765	0.460163	0.0971785
																	pruA	0.397935	0.0525963		KQ76_RS00705	0.507344	0.0973308
																	KQ76_RS01795	-0.499951	0.053603		KQ76_RS12360	-0.425722	0.0980985
																	aroE	-0.44709	0.0537597		KQ76_RS13810	0.916176	0.0985446
																	narH	-1.21594	0.0539215		KQ76_RS11760	0.726295	0.0989598
																	pgeF	-0.49953	0.0541098		moaC	0.537627	0.0993946
																	KQ76_RS06415	0.399767	0.0541759		feoB	0.638184	0.100081
																	KQ76_RS13420	-0.432103	0.0544147		mnhG2	0.556046	0.100283
																	KQ76_RS01840	0.58014	0.0545406		KQ76_RS06575	-0.377868	0.100307
																	KQ76_RS10690	-0.510628	0.0545994		KQ76_RS01565	-0.529766	0.100506
																		2.69648	0.0551675		KQ76_RS12190	0.535254	0.100539
																	ftsZ	0.33554	0.0555679		KQ76_RS08725	-0.399234	0.100757
																	metK	-0.437028	0.0556115		hisC	0.385192	0.10097
																	ytkD	-0.650977	0.0562725		KQ76_RS12905	-0.556578	0.101126
																	KQ76_RS04615	-0.398182	0.056304		sgtB	-0.427639	0.101165
																	KQ76_RS00990	-0.337532	0.0563396		mroQ	0.959954	0.101428
																	deoD	0.428345	0.0564722		KQ76_RS02970	0.493658	0.101456
																	KQ76_RS11885	0.370112	0.0566981		KQ76_RS08805	-0.358217	0.101668
																	KQ76_RS08400	0.778108	0.0570858		KQ76_RS07515	1.06538	0.101706
																	tet(38)	-0.500026	0.0571135		KQ76_RS01460	0.439573	0.102516
																	cap8M	-0.605201	0.0572199		KQ76_RS06715	0.951342	0.102638
																	KQ76_RS10840	-0.313981	0.0574189		cap8B	0.412025	0.103097
																	KQ76_RS13320	-0.509069	0.0578732		KQ76_RS02900	-0.381541	0.103507
																	KQ76_RS09480	0.512288	0.0589552		KQ76_RS03145	0.570796	0.103637
																	sufC	0.330913	0.0590293		KQ76_RS02865	0.441384	0.103779
																	sspA	0.566971	0.0590542		comGC	-1.16224	0.104781
																	ptsG	-0.329646	0.0591196		rpsF	0.453748	0.104782
																	isdF	-0.859825	0.0592671		KQ76_RS01135	-0.655646	0.104874
																	leuC	0.59832	0.0598318		KQ76_RS03380	-1.13482	0.105186
																	msrA	-0.357252	0.0602103		mreC	-0.316927	0.105486
																	rsgA	0.373107	0.0603081		KQ76_RS10385	-0.384512	0.106559
																	KQ76_RS00595	-0.743428	0.060599		KQ76_RS07320	0.39982	0.106761
																	KQ76_RS06505	-0.591422	0.0609216		KQ76_RS00920	0.449076	0.106875
																	cntM	-0.669956	0.0610594		KQ76_RS01260	1.99268	0.107347
																	pepF	-0.387988	0.0613754		KQ76_RS13695	-0.37491	0.107712
																	mreC	-0.314612	0.0618519		KQ76_RS12625	-0.318588	0.108194
																	acnA	-0.368157	0.0620376		KQ76_RS05100	6.28241	0.108258
																	KQ76_RS06790	0.499486	0.0622575		recU	0.348603	0.108506
																	KQ76_RS08280	0.319821	0.0627723		sspB	0.391117	0.108728
																	arcC	-0.552864	0.0629438		KQ76_RS07460	-1.92456	0.109228
																	KQ76_RS01330	-0.574397	0.063206		KQ76_RS06830	0.309761	0.10957
																	scpB	0.460215	0.0634626		scrA	0.465704	0.10966
																	KQ76_RS12540	0.47535	0.0634635		KQ76_RS04635	-0.439503	0.109785
																	KQ76_RS03375	-0.399745	0.0636048		KQ76_RS11670	-0.357184	0.109868
																	msaC	3.94559	0.0638109		KQ76_RS08985	-0.493094	0.110022
																	trmD	-0.404657	0.0642628		KQ76_RS01220	2.31694	0.110412
																	secDF	0.339548	0.0642874		KQ76_RS08630	0.409606	0.110561
																	KQ76_RS08960	-0.472259	0.0651253		KQ76_RS14235	0.563665	0.110564
																	KQ76_RS03145	0.611127	0.0653088		KQ76_RS14645	0.563665	0.110564
																	KQ76_RS09390	0.430452	0.0661131		KQ76_RS03410	-0.433576	0.111237
																	KQ76_RS09735	0.408636	0.066589		KQ76_RS01335	-0.461922	0.111529
																	KQ76_RS08915	-0.483708	0.0681243		brnQ	-0.407094	0.11216
																	KQ76_RS01705	0.565545	0.0691665		femX	-0.322952	0.11233
																	KQ76_RS10200	0.565545	0.0691665		KQ76_RS01890	1.62764	0.112901
																	thrC	-0.344267	0.0696798		clpB	-0.556613	0.113748
																	KQ76_RS03765	-0.450122	0.0699122		KQ76_RS01370	-0.650652	0.114228
																	sigB	0.313111	0.0706234		cntM	-0.662955	0.114273
																	rocF	0.398603	0.0707984		KQ76_RS03995	-0.449886	0.114802
																	KQ76_RS07410	-0.846236	0.0709397		ilvA	0.613185	0.114863
																	KQ76_RS01650	3.09208	0.0714453		KQ76_RS08440	-0.440799	0.115464
																	rpmA	0.384882	0.0720481		treP	0.523019	0.11586
																	efp	0.520675	0.0721783		KQ76_RS08645	0.357729	0.115917
																	moaD	0.669132	0.0728103		KQ76_RS04265	-0.405559	0.116056
																	efeB	-0.659392	0.0729883		KQ76_RS08295	0.332643	0.11617
																	KQ76_RS00860	-0.442297	0.0732983		KQ76_RS03770	0.504538	0.1162
																		6.9798	0.0742658		KQ76_RS02820	-0.544232	0.116877
																	KQ76_RS04695	0.624713	0.0748397		fumC	0.355405	0.117868
																	KQ76_RS02210	0.362349	0.0754352		KQ76_RS03725	-0.460408	0.117953
																	KQ76_RS07400	-0.892714	0.0763085		KQ76_RS04015	-0.423321	0.11798
																	rpsA	-0.313418	0.0766772		KQ76_RS10825	-0.407722	0.118111
																	KQ76_RS07880	-1.19857	0.0769596		cidA	-1.03752	0.118183
																	yfkAB	-0.372756	0.078353		plsX	-0.333416	0.118695
																	sasA	0.418426	0.0784406		KQ76_RS06755	-0.368063	0.119165
																	dapA	0.41985	0.0787212		KQ76_RS11310	3.77268	0.11923
																	KQ76_RS07840	3.88783	0.0788329		KQ76_RS04600	0.453024	0.120111
																	KQ76_RS12970	-0.505705	0.0788842		mraZ	0.360027	0.120825
																	KQ76_RS08500	0.456336	0.0793665		KQ76_RS09010	0.371235	0.121195
																	KQ76_RS13280	1.04874	0.08027		KQ76_RS01895	-0.894028	0.121511
																	sufD	-0.323488	0.0804438		rplI	0.321828	0.122019
																	tarS	-0.322428	0.0806761		KQ76_RS09520	1.68646	0.123581
																	nadE	-0.356298	0.0807776		KQ76_RS13700	0.831897	0.125637
																	KQ76_RS01350	-0.394343	0.0811783		KQ76_RS07400	-0.868038	0.125994
																	ychF	-0.348515	0.0817992		KQ76_RS07850	-0.361444	0.126337
																	serS	-0.311267	0.0821038		isdG	-0.956724	0.126413
																	hssS	-0.421345	0.08228		KQ76_RS13890	0.435948	0.126665
																	KQ76_RS11725	-0.439778	0.0829805			1.258	0.127299
																	secE	0.607961	0.0830344			1.258	0.127299
																	lacD	0.616323	0.0833145		KQ76_RS04260	0.566483	0.127547
																	KQ76_RS10860	-0.377836	0.0836264		ilvD	0.431318	0.128916
																	tmk	-0.562336	0.0842122		KQ76_RS11765	-0.435935	0.129136
																	KQ76_RS12940	-0.55349	0.0847865			-0.701797	0.130238
																	yaaA	0.408612	0.0849245		KQ76_RS13830	0.48115	0.130308
																	KQ76_RS02015	-0.450507	0.0850739		tarS	-0.291792	0.130522
																	KQ76_RS11865	-0.626856	0.0853419		KQ76_RS08250	-0.38459	0.130757
																	KQ76_RS09250	0.686322	0.0853725		KQ76_RS03635	1.36625	0.131259
																	KQ76_RS13065	-0.512203	0.0856233		KQ76_RS03670	0.342364	0.131279
																	KQ76_RS09140	-0.472729	0.0857092		KQ76_RS08330	3.43137	0.131298
																	KQ76_RS01675	-0.507483	0.0861614		pdhA	0.359618	0.132599
																	KQ76_RS11980	-0.52518	0.0862219		groL	-0.421312	0.132767
																	KQ76_RS12780	-2.45906	0.0866031		KQ76_RS09825	0.304149	0.133646
																	KQ76_RS07390	3.77843	0.0866119		KQ76_RS05655	-0.363727	0.134097
																	KQ76_RS04835	0.398879	0.0866843		KQ76_RS13670	-0.605959	0.134098
																	KQ76_RS06760	0.392657	0.0870072		comGA	0.708364	0.134437
																	KQ76_RS06375	0.917015	0.0870777		KQ76_RS13940	-0.491546	0.134887
																	KQ76_RS03635	1.38793	0.0871197		KQ76_RS08780	0.413063	0.13538
																	KQ76_RS05715	0.406127	0.0883057		rplD	0.318426	0.135526
																	KQ76_RS12945	0.486133	0.088797		mnhG1	-0.645478	0.135876
																	KQ76_RS02805	-0.556781	0.089554		KQ76_RS08930	2.08728	0.136253
																	KQ76_RS08305	2.73805	0.0897851		KQ76_RS06895	0.332397	0.136832
																	KQ76_RS07710	-0.645532	0.0900007		recA	0.34798	0.137213
																	KQ76_RS04630	0.308219	0.090178		KQ76_RS01560	-0.423735	0.137469
																	KQ76_RS07645	0.390936	0.0903444		KQ76_RS04705	0.778667	0.137882
																	KQ76_RS05180	-0.455519	0.0905437		KQ76_RS00735	0.661275	0.139196
																	KQ76_RS10720	0.324428	0.0906158		betA	-0.525677	0.139207
																	KQ76_RS07515	0.966359	0.091029		KQ76_RS02805	-0.550764	0.13956
																	KQ76_RS00730	-0.592631	0.0922322		KQ76_RS12785	0.696871	0.139869
																	rpsT	0.548224	0.092836		mnhB1	-0.403568	0.140396
																	KQ76_RS01910	-1.37356	0.0941995		hslO	-0.344065	0.14071
																	KQ76_RS04350	0.314775	0.0944723		KQ76_RS05170	-0.41813	0.141026
																	csoR	-0.589475	0.0945337		efb	0.609121	0.141205
																	spn	-0.471545	0.0945346		KQ76_RS10790	-0.368815	0.142787
																	KQ76_RS03005	0.898302	0.094664		KQ76_RS01585	1.02129	0.143358
																	KQ76_RS04145	3.97987	0.0948811		KQ76_RS10435	1.13528	0.143387
																	hemC	0.329432	0.095514		KQ76_RS12715	0.351711	0.144276
																	glpK	-0.355749	0.095655		KQ76_RS07270	0.460838	0.14431
																	KQ76_RS04820	3.70986	0.0963019		ahpC	-0.285385	0.144563
																	KQ76_RS12170	-0.418828	0.0964325		KQ76_RS05775	0.353816	0.14492
																	KQ76_RS05145	-0.436932	0.096434		icaB	0.740541	0.14505
																	copZ	0.487726	0.0971953		coa	0.464233	0.145485
																	KQ76_RS03465	-0.468704	0.0980784		deoD	-0.399289	0.145621
																	gmk	-0.319193	0.0985461		KQ76_RS10875	-0.312949	0.146462
																	tkt	0.258717	0.0985675		KQ76_RS12300	-0.510785	0.146942
																	KQ76_RS00465	-0.594643	0.0985993		KQ76_RS00905	2.6083	0.147795
																	KQ76_RS12040	-0.418536	0.0989024		dapB	0.580242	0.147964
																	KQ76_RS07025	-0.440715	0.0990394		KQ76_RS10040	-0.360853	0.14878
																	KQ76_RS02095	-0.458854	0.0991711		KQ76_RS10090	-0.313386	0.149907
																	KQ76_RS01975	-0.411145	0.0992988		KQ76_RS10205	-0.440497	0.150208
																	KQ76_RS03570	0.407835	0.100303		KQ76_RS01700	-0.440497	0.150208
																	KQ76_RS13425	0.388979	0.100638		trxA	0.454033	0.15075
																	KQ76_RS01995	-1.12013	0.100863		arcC	-0.500023	0.150926
																	rny	0.279049	0.102		KQ76_RS03515	-0.318928	0.152273
																	hrcA	-0.980144	0.102775		KQ76_RS07155	-0.323346	0.154274
																	KQ76_RS13225	-0.448267	0.102848		KQ76_RS10030	-0.460471	0.154412
																	KQ76_RS00645	0.477161	0.103092		KQ76_RS09810	-0.721099	0.15499
																	KQ76_RS05100	3.94751	0.103605		KQ76_RS03510	0.398985	0.156982
																	KQ76_RS07125	0.427292	0.103628		KQ76_RS13265	-0.616176	0.157039
																	KQ76_RS13310	0.445271	0.104157		KQ76_RS08945	0.286075	0.158201
																	sceD	-0.627148	0.104169		KQ76_RS10390	3.05091	0.159125
																	KQ76_RS13040	-0.281808	0.104199		KQ76_RS12500	-0.560968	0.159464
																	yqeK	-0.342885	0.10493		KQ76_RS03320	-0.394097	0.159593
																	KQ76_RS07960	0.342828	0.104961		KQ76_RS02260	0.469906	0.160071
																	KQ76_RS08710	1.16158	0.105073		KQ76_RS08710	1.11502	0.160437
																	moaA	-0.332943	0.105168		KQ76_RS04495	1.24835	0.160792
																	KQ76_RS03310	0.642983	0.10577		KQ76_RS07015	0.284604	0.161448
																	KQ76_RS06190	0.33653	0.106628		KQ76_RS01815	0.559066	0.16226
																	KQ76_RS12130	-0.273373	0.10703		KQ76_RS03615	-0.991822	0.163533
																	KQ76_RS07600	0.440164	0.10738		KQ76_RS12420	-0.840532	0.163655
																		1.09163	0.107632		sbnA	-0.678182	0.164243
																	femA	0.371304	0.10861		KQ76_RS11900	-0.399005	0.165334
																	KQ76_RS12365	-0.280654	0.109271		KQ76_RS04105	-0.412304	0.165479
																	KQ76_RS00390	0.623554	0.109945		KQ76_RS04615	-0.322105	0.166042
																	fetB	-0.435633	0.110013		KQ76_RS10185	0.477032	0.166324
																	sasF	0.274601	0.1112		KQ76_RS03120	0.281488	0.16647
																	KQ76_RS02960	-0.424424	0.111758		whiA	0.380541	0.167285
																	pbp4	-0.325809	0.112061		cozEa	0.353614	0.167823
																	KQ76_RS00735	0.598773	0.112106		KQ76_RS02020	-0.341703	0.167866
																	KQ76_RS10315	0.426216	0.112195		KQ76_RS02095	-0.381016	0.168121
																	spa	-0.363028	0.113257		KQ76_RS08465	0.329986	0.168752
																	KQ76_RS05280	-0.639095	0.114266		ccpA	0.270277	0.169004
																	cap8C	0.471557	0.114906		yycF	0.299764	0.169138
																	KQ76_RS11620	-0.324254	0.115165		coaD	0.380974	0.170337
																	hisC	0.3231	0.115393		KQ76_RS13225	-0.439461	0.170617
																	KQ76_RS08805	-0.308244	0.1156		KQ76_RS06150	-0.28369	0.171645
																	KQ76_RS07015	0.289384	0.115674		KQ76_RS03085	-0.356619	0.172362
																	KQ76_RS06315	2.45476	0.115756		thiI	0.325255	0.172507
																	pta	-0.312031	0.115802		KQ76_RS01860	3.49986	0.173395
																	KQ76_RS12865	-0.387008	0.116046		KQ76_RS13310	0.379861	0.174621
																	lytM	-0.385889	0.116233		lysS	0.260984	0.17509
																	KQ76_RS13285	-0.392975	0.11729		KQ76_RS08880	0.298965	0.175763
																	KQ76_RS11260	-0.394253	0.11834		KQ76_RS06380	0.590967	0.176557
																	KQ76_RS08010	-0.275275	0.118625		KQ76_RS11185	0.284566	0.176703
																	uvrC	0.292295	0.118682		KQ76_RS07660	-0.359354	0.176814
																	KQ76_RS10040	0.341533	0.119222		KQ76_RS03385	2.33372	0.177182
																	KQ76_RS04425	0.442133	0.11982		KQ76_RS01495	-0.606112	0.177366
																	KQ76_RS03930	-0.798056	0.119877		KQ76_RS04375	-0.84485	0.17748
																	KQ76_RS04465	0.733219	0.120882		KQ76_RS05750	0.51554	0.178348
																	KQ76_RS02085	-0.471594	0.121509		KQ76_RS13275	0.472356	0.178654
																	groES	-0.443286	0.122185		KQ76_RS03610	0.736004	0.179167
																	KQ76_RS05155	-0.515711	0.12323		KQ76_RS06410	0.368611	0.179339
																	KQ76_RS11875	-0.335879	0.123758		KQ76_RS04625	-0.277885	0.180199
																	thiD	-0.317337	0.124074		acpS	-0.341645	0.180489
																	KQ76_RS08780	-0.353329	0.124248		graF	1.89954	0.181429
																	KQ76_RS10710	1.83534	0.125205		accC	-0.314962	0.181899
																	KQ76_RS03995	0.359115	0.125216		rocD	0.572168	0.181962
																	KQ76_RS09105	3.26979	0.126058		KQ76_RS11100	0.30881	0.182063
																	bcp	-0.35524	0.126566		rpoD	0.29582	0.182774
																	sfaB	-0.348886	0.127076		KQ76_RS02775	-1.12899	0.182866
																	KQ76_RS03950	2.22335	0.127682		rplT	-0.382804	0.184157
																	KQ76_RS13255	-0.427685	0.128615		KQ76_RS06525	-0.311838	0.184264
																	KQ76_RS06820	-0.52888	0.128749		gndA	-0.276541	0.18596
																	KQ76_RS07765	0.351483	0.129693		KQ76_RS13320	-0.377272	0.186557
																	nreC	-0.40945	0.130184		KQ76_RS04430	0.428255	0.187028
																	KQ76_RS06480	-0.282815	0.131533		KQ76_RS00950	0.690118	0.187036
																	KQ76_RS05555	0.351278	0.131736		KQ76_RS06405	0.395692	0.187591
																	KQ76_RS10320	-0.353025	0.132368		KQ76_RS01980	2.1814	0.187709
																	ribE	-0.345449	0.132852		rpsD	-0.343623	0.187751
																	KQ76_RS04885	0.603189	0.133308		KQ76_RS10840	-0.316358	0.189303
																	KQ76_RS12300	-0.511004	0.133547		trpB	-0.466619	0.18933
																	KQ76_RS08415	0.324697	0.133549		fetB	0.353697	0.189894
																	KQ76_RS01655	1.27882	0.133876		KQ76_RS10955	0.421181	0.190896
																	KQ76_RS07245	-0.359506	0.134103		KQ76_RS07335	-2.05671	0.190972
																	phoU	0.485286	0.134144		KQ76_RS12600	-0.320111	0.19135
																	KQ76_RS06140	-0.377154	0.134657		KQ76_RS03505	1.31331	0.191614
																	KQ76_RS04030	-0.300281	0.136701		KQ76_RS01950	0.628295	0.192264
																	KQ76_RS11270	-2.29237	0.136971		atpG	0.278885	0.192523
																	KQ76_RS01220	2.0939	0.13768		obgE	0.270247	0.192578
																	rsmI	-0.366472	0.137768		xerD	-0.277853	0.194811
																	KQ76_RS09910	0.297228	0.137811		KQ76_RS01970	0.872725	0.194945
																	isdD	0.594489	0.137913		lepB	-0.395455	0.195095
																	hutU	-0.342165	0.138175		KQ76_RS04045	0.914276	0.195857
																	walK	0.321381	0.138217		ribB	-0.319581	0.19662
																	KQ76_RS05140	-0.406421	0.138434		pth	-0.393375	0.19677
																	KQ76_RS09010	0.403469	0.138569		fabZ	-0.407256	0.196797
																	accC	-0.325334	0.139947		yidD	0.503348	0.196968
																	KQ76_RS01520	-0.645932	0.140303		KQ76_RS05715	0.326183	0.19725
																	mnmE	0.315573	0.140319		KQ76_RS03495	-0.340501	0.197258
																	sufB	-0.255127	0.142122		KQ76_RS11855	0.856935	0.197445
																	arsB	0.372265	0.142313		KQ76_RS00475	-0.404966	0.197577
																	KQ76_RS08665	-0.282382	0.143563		KQ76_RS08665	-0.315066	0.19867
																	KQ76_RS02920	-0.306595	0.143847		KQ76_RS05710	0.362658	0.198683
																	KQ76_RS06985	1.62684	0.144415		KQ76_RS10350	0.265947	0.199017
																	KQ76_RS06380	0.573697	0.144645		KQ76_RS02510	0.425972	0.199136
																	trpC	-0.604544	0.145449		KQ76_RS04585	-0.366563	0.199935
																	KQ76_RS12785	-0.688162	0.145507		nusB	-0.489332	0.201587
																		5.31318	0.145869		KQ76_RS02980	0.375669	0.202106
																	KQ76_RS07165	0.590878	0.146003		KQ76_RS11875	-0.310379	0.203278
																	icaC	0.798268	0.147412		mobA	-0.399669	0.203317
																	KQ76_RS08070	-0.318996	0.14972		KQ76_RS01675	0.390006	0.204451
																	betA	-0.437709	0.150141		KQ76_RS04275	-0.276219	0.204468
																	KQ76_RS06695	-0.550205	0.151325		KQ76_RS04905	-0.342043	0.206136
																	KQ76_RS10790	0.306112	0.151769		KQ76_RS01215	1.40786	0.20748
																	KQ76_RS02875	0.361525	0.152288		mnhC2	1.63584	0.210025
																	folP	-0.418395	0.152832		rnc	0.389241	0.211181
																	KQ76_RS12675	0.668768	0.153242		KQ76_RS03950	1.81272	0.211513
																	KQ76_RS10265	-1.58723	0.154431		sceD	-0.531751	0.211696
																	cap8F	0.403747	0.154959		KQ76_RS04350	-0.260117	0.212058
																	KQ76_RS13615	-0.276446	0.15556		brnQ	-0.376722	0.212913
																	KQ76_RS02060	0.362191	0.156281		folP	-0.396429	0.213293
																	rimM	-0.395972	0.156491		xseA	-0.272746	0.213861
																	KQ76_RS03085	-0.343297	0.156676		tsaD	-0.286342	0.215135
																	KQ76_RS11655	-0.393779	0.158117		KQ76_RS07250	-0.352538	0.216055
																	KQ76_RS01535	0.509215	0.158703		sasA	0.314156	0.216287
																	KQ76_RS13495	-0.282367	0.159221		tenA	0.343471	0.217085
																	pxpB	0.505814	0.159425		KQ76_RS01535	0.494383	0.217404
																	truB	0.386306	0.159746		tsaE	-0.347148	0.217677
																	KQ76_RS09300	3.63606	0.160247		KQ76_RS01840	0.40517	0.219576
																	galU	-0.288587	0.160457		KQ76_RS10830	-0.329161	0.219941
																	ptsP	0.272618	0.161047		KQ76_RS11275	-0.565585	0.220252
																	acpS	-0.338127	0.161362		KQ76_RS01420	-0.514264	0.220751
																	KQ76_RS09710	-0.279341	0.163394		KQ76_RS06610	0.281693	0.221507
																	KQ76_RS03770	0.346065	0.164716		secY2	0.650118	0.221883
																	KQ76_RS03275	-0.275773	0.16574		sdaAB	0.430648	0.222044
																	KQ76_RS00780	-0.365855	0.166123		recR	-0.277985	0.223569
																	tsf	-0.240793	0.166558		KQ76_RS04110	-0.268678	0.224085
																	KQ76_RS03325	-0.343652	0.167355		KQ76_RS12315	0.559514	0.224147
																	KQ76_RS06495	-0.354001	0.167632		KQ76_RS04340	-0.513029	0.227404
																	KQ76_RS07660	-0.335792	0.168265		KQ76_RS08570	0.259048	0.230384
																	KQ76_RS09185	0.453053	0.169541		KQ76_RS09100	-0.277999	0.230936
																	sspC	0.618336	0.170115		KQ76_RS09985	1.50512	0.230948
																	KQ76_RS08765	-0.308362	0.17016		KQ76_RS05155	-0.438812	0.231174
																	upp	0.336309	0.170386		KQ76_RS06625	-0.335827	0.231596
																	vraH	2.78279	0.170695		KQ76_RS07115	0.354709	0.234927
																	KQ76_RS04515	0.729573	0.170952		hutH	0.351204	0.235001
																	KQ76_RS10080	0.490482	0.171729		KQ76_RS01855	3.694	0.236134
																	crtI	0.352547	0.171812		KQ76_RS08785	0.338131	0.23638
																	KQ76_RS09115	0.998021	0.172415		efeB	-0.497887	0.237548
																	rpmF	0.352489	0.172897		sirA	0.46254	0.239049
																	KQ76_RS06895	-0.289245	0.173062		graX	0.26713	0.239895
																	KQ76_RS05250	0.370332	0.173479		KQ76_RS10970	0.395336	0.239934
																	mutY	-0.311442	0.174129		KQ76_RS04000	-0.312492	0.240253
																	nreA	-0.5065	0.175331		lrgA	0.378143	0.24058
																	ilvB	0.414045	0.17536		KQ76_RS07750	-0.262044	0.241906
																	KQ76_RS04105	0.346677	0.175964		KQ76_RS12955	0.297075	0.242934
																	KQ76_RS02780	-1.20837	0.17622		KQ76_RS01400	-0.430652	0.243528
																	KQ76_RS09165	-0.408813	0.177383		KQ76_RS07325	0.567381	0.243782
																	KQ76_RS10250	-0.47472	0.177534		KQ76_RS15195	1.98405	0.245595
																	KQ76_RS12870	0.295843	0.177856		KQ76_RS12815	0.625458	0.24676
																	argS	-0.27147	0.178275		KQ76_RS10695	0.412623	0.24751
																	KQ76_RS03660	-0.623389	0.179906		KQ76_RS06480	-0.240783	0.247737
																	KQ76_RS03290	3.82008	0.180264		KQ76_RS01880	-1.18716	0.248369
																	KQ76_RS11870	-0.48148	0.180297		KQ76_RS06985	1.41763	0.2484
																	KQ76_RS11120	-0.358501	0.1804		KQ76_RS08815	-0.327241	0.249024
																	KQ76_RS10340	-0.798271	0.18081		KQ76_RS05560	0.279978	0.25088
																	KQ76_RS04660	0.339456	0.181091		KQ76_RS04815	1.21051	0.251007
																	KQ76_RS12490	0.35162	0.18152		KQ76_RS12750	1.69323	0.25126
																	KQ76_RS03190	0.481264	0.181635		KQ76_RS11290	-0.473186	0.25178
																	KQ76_RS05525	-0.314005	0.18235		KQ76_RS07565	-0.698852	0.251917
																	vwb	-0.898328	0.182385		queF	0.30333	0.252193
																	KQ76_RS09265	0.239542	0.183686		KQ76_RS01510	-0.560544	0.253185
																	arlS	-0.248062	0.185053		KQ76_RS09495	-0.288743	0.253747
																	KQ76_RS06100	-0.303587	0.185089		KQ76_RS07110	0.392828	0.253918
																	KQ76_RS13400	2.35113	0.185776		KQ76_RS11655	-0.373544	0.254131
																	KQ76_RS00805	0.312118	0.185993		ltaS	-0.215228	0.255378
																	rpsU	-0.296352	0.186462		lmrS	-0.311944	0.256782
																	KQ76_RS03170	0.239221	0.186569		KQ76_RS12210	0.305701	0.25747
																	KQ76_RS01215	1.36973	0.18666		KQ76_RS11885	0.253212	0.258806
																	uvrB	0.251335	0.187154		KQ76_RS13615	0.286045	0.259941
																	KQ76_RS11600	-0.344426	0.188725		KQ76_RS04885	0.467187	0.261407
																	KQ76_RS01460	0.341834	0.189456		KQ76_RS00770	0.311446	0.262971
																	KQ76_RS02860	0.307745	0.189802		KQ76_RS07845	-0.248634	0.263046
																	KQ76_RS04040	-0.278217	0.191965		KQ76_RS09250	0.517894	0.263302
																	KQ76_RS09815	0.253981	0.192086		KQ76_RS01505	0.505194	0.263461
																	KQ76_RS06090	-0.329927	0.192607		rpmA	0.327006	0.263709
																	KQ76_RS03495	-0.293232	0.192764		KQ76_RS12770	0.452953	0.263745
																	KQ76_RS04565	0.235415	0.192839		KQ76_RS10015	0.320661	0.265063
																	rpoC	0.239334	0.194151		pde2	0.293344	0.265537
																	gatC	-0.549161	0.195946		KQ76_RS13820	-0.274386	0.266391
																	KQ76_RS05260	0.936403	0.19703		KQ76_RS06700	0.482634	0.266579
																	KQ76_RS00600	0.63342	0.198117		KQ76_RS03435	-0.228191	0.269053
																	KQ76_RS06765	0.299385	0.198206		KQ76_RS03930	0.560035	0.269232
																	KQ76_RS13500	-0.407042	0.198638		KQ76_RS13090	1.73783	0.269423
																	KQ76_RS07110	-0.478185	0.199318		KQ76_RS12920	0.294377	0.269929
																	KQ76_RS00235	0.23272	0.199891		KQ76_RS11725	0.323822	0.270105
																	KQ76_RS10165	0.290464	0.201179		KQ76_RS08130	-0.338398	0.270524
																	KQ76_RS09770	-0.502613	0.201192		KQ76_RS10180	0.933214	0.270688
																	KQ76_RS10075	0.228962	0.201702		rpe	-0.262114	0.273647
																	KQ76_RS08000	0.248537	0.20257		KQ76_RS03785	0.30496	0.273782
																	KQ76_RS00900	1.61629	0.203783		KQ76_RS06955	-0.345553	0.274617
																	KQ76_RS01880	-1.28091	0.20413		tmk	-0.382129	0.275474
																	KQ76_RS00225	1.14211	0.204928		KQ76_RS00835	0.34931	0.27678
																	KQ76_RS03385	2.27925	0.205675		rpsC	0.280936	0.276808
																	KQ76_RS00770	-0.328008	0.206956		KQ76_RS01225	-0.267041	0.279095
																	KQ76_RS06640	0.845859	0.20742		KQ76_RS06890	0.241694	0.279348
																	farR	-0.273363	0.208248		KQ76_RS03045	0.243894	0.279689
																	KQ76_RS01135	-0.480777	0.208899		KQ76_RS13720	0.831014	0.280502
																		1.3983	0.208967		mnhF1	-0.65247	0.281279
																	yycF	0.250441	0.211354		spxA	0.343081	0.28192
																	KQ76_RS00765	-0.335599	0.212013		KQ76_RS07705	-0.322497	0.283003
																	bstA	-0.423501	0.213835		srtB	0.753467	0.283072
																	KQ76_RS12715	0.266212	0.215046		nhaC	-0.266463	0.283098
																	graS	1.14151	0.215437		vwb	-0.830949	0.285417
																	KQ76_RS07020	0.245114	0.216434		KQ76_RS12090	0.618199	0.285534
																	KQ76_RS12030	0.739735	0.216913		KQ76_RS08185	2.65274	0.286763
																	KQ76_RS02900	-0.269017	0.217723		mobB	-0.269208	0.286822
																	atpD	-0.222137	0.218057		spa	0.250691	0.287676
																	KQ76_RS13705	-0.689186	0.218386		tagG	-0.247737	0.288388
																	KQ76_RS03320	-0.264116	0.218863		argF	0.353567	0.28845
																	KQ76_RS05430	2.62882	0.221212		esaB	-1.05821	0.290093
																	KQ76_RS01805	0.233291	0.223369		KQ76_RS14495	3.22667	0.29205
																	KQ76_RS04645	-0.242706	0.224734		KQ76_RS00850	3.22667	0.29205
																	KQ76_RS01765	0.575639	0.225069		KQ76_RS10525	0.237188	0.294719
																	thiE	-0.34304	0.225403		KQ76_RS05540	2.11629	0.294763
																	rimI	-0.370018	0.225598		KQ76_RS07065	0.203726	0.294988
																	accD	-0.290223	0.226421		KQ76_RS04200	0.278269	0.295282
																	KQ76_RS04085	3.33378	0.227013		pflA	0.342809	0.295691
																	mgtE	-0.282953	0.227475		KQ76_RS04130	-0.311486	0.296275
																	KQ76_RS10695	0.396341	0.2284		rpmF	0.298899	0.296281
																	KQ76_RS04380	-0.423363	0.229545		KQ76_RS05970	1.05903	0.29656
																	nadD	0.234015	0.230575		KQ76_RS13715	-0.393681	0.297172
																	asp2	-0.327092	0.232546		rplU	-0.268474	0.297203
																	KQ76_RS03785	-0.258434	0.23271		hpt	-0.348727	0.297367
																		2.54918	0.233107		KQ76_RS08925	0.200042	0.297446
																	KQ76_RS09740	-0.322961	0.234275		upp	0.227734	0.298171
																	KQ76_RS01230	0.544554	0.235158		KQ76_RS03150	-0.294496	0.298237
																	KQ76_RS02065	0.355287	0.23615		KQ76_RS03945	3.22398	0.299291
																	KQ76_RS11795	2.51246	0.239353		KQ76_RS09260	0.693108	0.299309
																	mutM	0.230084	0.239555		KQ76_RS13325	-0.332333	0.301053
																	KQ76_RS13005	-0.230941	0.239725		nrdF	0.233494	0.30113
																	KQ76_RS00460	-0.356624	0.239746		KQ76_RS00900	1.45578	0.302182
																	KQ76_RS11010	0.230855	0.240653		KQ76_RS13945	-0.294414	0.305095
																	KQ76_RS06120	0.241807	0.241907		KQ76_RS03675	-0.259376	0.305342
																	KQ76_RS12420	-0.744671	0.242499		KQ76_RS10985	-0.299864	0.306224
																	mnhD1	0.210269	0.24313		thiD	-0.245864	0.306261
																	alr	-0.228755	0.243568		KQ76_RS08345	-0.242053	0.306434
																	KQ76_RS13160	0.345778	0.24357		KQ76_RS13685	-0.561733	0.306753
																	KQ76_RS00610	-0.494276	0.244547		KQ76_RS10255	0.702156	0.306983
																	KQ76_RS02660	0.290266	0.244825		KQ76_RS11125	-0.561024	0.311025
																	KQ76_RS05435	0.449023	0.247269		KQ76_RS09500	0.270483	0.312418
																	KQ76_RS04130	-0.340074	0.247338		rpsI	0.325896	0.312804
																	addB	0.199628	0.248631		cntA	-0.311175	0.313485
																	KQ76_RS08540	-0.25377	0.248933		KQ76_RS01330	-0.327337	0.314134
																	ilvA	0.421516	0.248972		ruvX	0.287415	0.315054
																	secY2	0.478644	0.249954		KQ76_RS09220	0.509393	0.315549
																	sepA	2.71342	0.252082		bstA	-0.309323	0.31624
																	rplS	0.283374	0.252555		arsB	-0.263008	0.317132
																	rplT	0.326609	0.25398		rpsG	0.257893	0.317722
																	KQ76_RS07590	0.285527	0.254217		KQ76_RS03275	-0.218967	0.318254
																	cls	0.22216	0.254649		KQ76_RS07945	0.200592	0.318843
																	KQ76_RS01335	-0.302154	0.254975		KQ76_RS04470	0.576579	0.320191
																	rsbW	0.282705	0.255759		coaE	-0.259693	0.32021
																	KQ76_RS10965	0.217807	0.255895		KQ76_RS10245	0.61228	0.320979
																	menC	-0.22277	0.256195		KQ76_RS09970	-0.317165	0.321019
																	udk	0.262339	0.258143		KQ76_RS09070	-0.336617	0.321401
																	KQ76_RS00700	0.376383	0.259099		KQ76_RS10720	0.221805	0.322313
																	KQ76_RS13530	0.341506	0.259391		KQ76_RS12870	0.285412	0.322694
																	KQ76_RS06700	0.352398	0.259682		KQ76_RS06390	0.525688	0.323082
																	KQ76_RS12485	-0.230686	0.260746		mscL	-0.281468	0.323513
																	dtd	0.254537	0.261286		sfaC	-0.26595	0.324505
																	KQ76_RS01370	-0.414306	0.261387		KQ76_RS09125	-0.258333	0.325042
																	KQ76_RS05210	0.324001	0.261765		sbnD	-0.46659	0.325292
																	KQ76_RS07965	0.359088	0.261779		KQ76_RS04025	-0.723502	0.325423
																	tsaD	0.199744	0.263106		KQ76_RS03690	0.329853	0.32714
																	KQ76_RS03710	3.18334	0.263582		dprA	0.577623	0.327959
																	KQ76_RS13365	0.265929	0.265391		KQ76_RS12885	0.31167	0.328116
																	efb	-0.512457	0.267545		KQ76_RS12860	-0.194714	0.330341
																	mnhG1	0.458823	0.269592		KQ76_RS03220	1.63249	0.332207
																	KQ76_RS08130	-0.322212	0.26981		csbB	0.234021	0.333198
																	KQ76_RS08545	-0.368408	0.270758		sdrM	0.536532	0.333494
																	map	-0.26921	0.270924		KQ76_RS09965	-0.251412	0.334027
																	KQ76_RS05845	-0.327324	0.271003		KQ76_RS07755	-0.254453	0.334532
																	KQ76_RS02475	-0.264528	0.271532		KQ76_RS07635	0.208054	0.336062
																	KQ76_RS06040	-0.343266	0.272792		sepA	2.32761	0.336778
																	KQ76_RS12475	0.447521	0.273623		KQ76_RS05140	-0.30529	0.337664
																	KQ76_RS04215	0.271627	0.273675		serS	-0.249542	0.338624
																	KQ76_RS04905	0.22676	0.276289		nusA	-0.256734	0.339483
																	KQ76_RS09125	-0.215023	0.276559		cap8L	0.332432	0.339535
																	prmA	-0.322913	0.277003		yfkAB	-0.218849	0.340524
																	KQ76_RS04275	0.207864	0.277946		KQ76_RS00270	0.263669	0.341553
																	KQ76_RS07675	0.500636	0.27826		thrC	-0.204639	0.342987
																	KQ76_RS04945	0.263526	0.278543		KQ76_RS03735	1.4585	0.343493
																	coaD	0.294821	0.279245		rpsT	-0.300226	0.344319
																	KQ76_RS13295	-0.304591	0.280009		KQ76_RS05805	0.248023	0.344832
																	plsX	0.200876	0.281061		arlR	0.245602	0.345033
																	thiM	-0.239694	0.283358		KQ76_RS07245	-0.272348	0.345352
																	KQ76_RS13230	-0.845962	0.284501		KQ76_RS09205	0.973202	0.345467
																	dnaB	0.196137	0.286155		KQ76_RS08920	-0.255892	0.347046
																	KQ76_RS09215	0.449164	0.286758		rny	0.170088	0.347465
																	KQ76_RS13100	0.730145	0.287998		KQ76_RS12490	-0.246572	0.347871
																	KQ76_RS05285	0.251983	0.288822		KQ76_RS03400	0.266182	0.348897
																	asp3	-0.36329	0.289318		ribF	0.245716	0.350501
																	KQ76_RS08245	-0.173298	0.290152		KQ76_RS13230	-0.686619	0.352869
																	KQ76_RS01235	0.208834	0.290358		KQ76_RS11945	-0.274064	0.354169
																	scrA	-0.352422	0.294385		udk	0.223539	0.354444
																	sdaAB	0.272803	0.295081		accB	0.248556	0.355368
																	KQ76_RS04585	-0.283204	0.295884		addB	0.191364	0.355443
																	KQ76_RS02330	0.268572	0.295968		KQ76_RS11775	-0.231977	0.356526
																	KQ76_RS06615	-0.259023	0.297499		tgt	0.227058	0.357328
																	KQ76_RS12560	-0.204622	0.298066		KQ76_RS10690	-0.263659	0.357342
																	pcp	0.369304	0.298549		KQ76_RS09750	0.220595	0.357788
																	menB	0.190235	0.300894		KQ76_RS06615	-0.304884	0.358598
																	KQ76_RS09020	1.85351	0.301117		KQ76_RS07580	0.41591	0.361432
																	KQ76_RS15085	0.223213	0.30122		dnaN	0.206527	0.361931
																	murB	-0.250205	0.302813		rimI	-0.35181	0.362276
																	KQ76_RS09990	-0.625603	0.30327		KQ76_RS10080	0.323852	0.363104
																	raiA	0.221477	0.304591		pcp	0.324366	0.363682
																	ftsW	0.220852	0.306598		KQ76_RS11940	-0.224033	0.364769
																	KQ76_RS00085	-0.181377	0.307272		pknB	0.200809	0.366033
																	yihA	0.279183	0.309163		trmFO	-0.174777	0.366332
																	KQ76_RS08925	0.17007	0.311509		KQ76_RS15185	3.18003	0.366799
																	KQ76_RS06185	0.195663	0.311538		KQ76_RS08475	0.218536	0.367127
																	KQ76_RS03175	0.207644	0.311563		KQ76_RS12915	-0.21186	0.367341
																	lacA	0.308163	0.312153		KQ76_RS14890	2.32937	0.369436
																	mnmG	0.198045	0.313767		menE	0.22191	0.3702
																	KQ76_RS04025	-0.673814	0.314784		KQ76_RS12945	-0.271279	0.370832
																	fabD	-0.212402	0.315284		aroC	0.343032	0.373119
																	KQ76_RS06440	0.321906	0.316003		KQ76_RS07295	0.284435	0.373331
																	KQ76_RS08880	0.209768	0.31723		bshC	0.172763	0.374888
																	hchA	0.203599	0.318058		pmtB	0.635582	0.376855
																	cap8G	0.329095	0.318334		femA	0.221093	0.378475
																	KQ76_RS03610	0.484799	0.318812		KQ76_RS13365	0.226141	0.379923
																	KQ76_RS07130	0.185823	0.31966		KQ76_RS04555	0.237612	0.380444
																	tagD	-0.218347	0.322289		putP	-0.194909	0.382589
																	KQ76_RS03150	-0.252032	0.322695		KQ76_RS02715	-0.204968	0.382936
																	lrgA	-0.205542	0.322731		KQ76_RS01140	0.452618	0.384825
																	KQ76_RS06005	0.278551	0.325342		KQ76_RS06840	0.182951	0.385372
																	KQ76_RS01140	0.398	0.32568		KQ76_RS06135	-0.322999	0.385586
																	KQ76_RS02915	-0.184341	0.32591		KQ76_RS02015	-0.258072	0.386633
																	KQ76_RS00835	0.281668	0.327183		KQ76_RS00055	-0.356665	0.387583
																	KQ76_RS03360	0.186308	0.327421		gmk	-0.235219	0.387632
																	KQ76_RS08295	-0.172566	0.328428		KQ76_RS01905	0.638145	0.38783
																	KQ76_RS03440	0.18383	0.328639		asp2	-0.290465	0.387873
																	mnhF1	-0.485863	0.33102		KQ76_RS06820	0.270082	0.388017
																	KQ76_RS06535	-0.234597	0.333212		ugpC	0.25647	0.388894
																	KQ76_RS06205	-0.285857	0.33352		KQ76_RS04420	0.929405	0.38893
																	KQ76_RS04020	0.331056	0.334832		KQ76_RS02760	0.190906	0.389408
																	KQ76_RS00415	-0.207229	0.335035		farR	0.207625	0.391086
																	mnhF2	0.374764	0.337135		KQ76_RS07795	-0.575742	0.396854
																	secA2	0.222049	0.337916		tuf	0.201362	0.396991
																	rsmA	0.246544	0.338431		mnhA1	0.178317	0.398277
																	KQ76_RS01635	-1.52708	0.342204		mreD	0.337534	0.398862
																	cntK	-0.476966	0.34245		ychF	-0.212538	0.399505
																	ndk	0.257727	0.345579		KQ76_RS06415	0.212799	0.399957
																	rimP	0.203592	0.346549		purS	0.35494	0.400032
																	KQ76_RS06890	-0.214037	0.34658		KQ76_RS04610	0.217384	0.400825
																	KQ76_RS06095	0.187145	0.347766		ftnA	-0.2294	0.400827
																	KQ76_RS04420	1.01506	0.348771		KQ76_RS11600	-0.221253	0.401006
																	KQ76_RS09240	-0.348757	0.35037		KQ76_RS09820	0.326231	0.402528
																	KQ76_RS11730	-0.32863	0.351378		KQ76_RS02955	0.26067	0.403122
																	obgE	0.174808	0.35373		KQ76_RS02995	2.81051	0.408578
																	KQ76_RS09425	-0.168504	0.35394		walK	-0.17358	0.40965
																	rnz	0.228502	0.354		menD	0.174849	0.410789
																	KQ76_RS14410	-1.48046	0.354059		KQ76_RS04910	0.172211	0.410956
																	KQ76_RS02385	2.88263	0.354183		KQ76_RS10240	1.08948	0.411882
																	KQ76_RS03735	1.37976	0.354732		KQ76_RS12630	-0.537392	0.412339
																	mfd	-0.177448	0.355149		topA	-0.199094	0.413965
																	KQ76_RS12610	0.183446	0.355527		KQ76_RS01670	-0.272953	0.41486
																	KQ76_RS07275	0.195059	0.355945		KQ76_RS07720	-0.271142	0.415121
																	KQ76_RS02225	-0.437807	0.355995		KQ76_RS10630	0.301814	0.415662
																	atpB	-0.239597	0.35715		rsgA	0.206967	0.415667
																	graR	-0.399771	0.358386		KQ76_RS11860	0.196092	0.415744
																	pheT	-0.163187	0.358693		KQ76_RS03130	1.0489	0.417525
																	KQ76_RS12205	0.51715	0.358893		KQ76_RS07435	-0.543736	0.418846
																	lgt	0.186854	0.358895		KQ76_RS06695	-0.342142	0.418868
																	KQ76_RS12465	-0.252633	0.35933		fnbA	0.19089	0.421173
																	KQ76_RS05095	0.32433	0.359386		pgsA	0.177707	0.421528
																	KQ76_RS06390	0.402147	0.361357		KQ76_RS05635	0.191514	0.423629
																	KQ76_RS06585	2.27742	0.36168		isdB	-0.341964	0.424099
																	deoB	0.172715	0.362593		KQ76_RS03190	0.317536	0.424143
																	KQ76_RS09790	-0.454234	0.362647		KQ76_RS05910	-0.239507	0.424924
																	dinB	-0.169881	0.362715		KQ76_RS00120	-0.219157	0.425339
[truncated: 828 more rows]
[truncated: 2 more columns]

## Sheet: Figure 5
	Figure 5c								Figure 5e								Figure 5g
[truncated: 4 more rows]

[truncated: 22 more sheets: Figure 6, Figure 7, Figure S1, Figure S2, Figure S5, Figure S6, Figure S13, Figure S14, Figure S19, Figure S20, Figure S21, Figure S22, Figure S23, Figure S24, Figure S25, Figure S27, Figure 29, Figure S33, Figure S34, Figure S35 …]
